# Supplementary material for: Evidence of unidirectional gene flow in a fragmented population of Salmo trutta L
Source: Sci Rep. 2021 Dec 3;11:23417. doi: 10.1038/s41598-021-02975-9 (PMC8642411; doi:10.1038/s41598-021-02975-9)
Supplement: Supplementary file 7 — Supplementary Information 7. [file 41598_2021_2975_MOESM7_ESM.xlsx]

## Sheet: Genotypes
Table S2. Complex genotypes of 13 microsatellite loci for 579 individuals of sea trout from the Parsęta river basin
Title line:"all2017-18"
Locus_1	OneU9
Locus_2	Strutta58P
Locus_3	Ssosl438
Locus_4	Ssosl311
Locus_5	Str15inraP
Locus_6	Str543inraP
Locus_7	Str60inra
Locus_8	Str73inra
Locus_9	Ssosl417
Locus_10	Str85inraP
Locus_11	Ssa85
Locus_12	Bs131
Locus_13	Ssa407
Pop
Pop1, 0106 0614 0404 0615 0506 0412 0203 0505 1012 0808 0505 0707 2629
Pop1, 0106 1414 0404 0615 0404 0404 0303 0505 0303 0207 0506 0303 2628
Pop1, 0606 1422 0404 0509 0404 0412 0103 0505 0310 0202 0505 0303 2426
Pop1, 0606 0514 0204 0609 0405 1212 0303 0505 0310 0708 0505 0707 2426
Pop1, 0106 1422 0404 0509 0404 0412 0303 0505 0303 0208 0506 0307 2426
Pop1, 0606 2222 0404 0515 0405 1212 0101 0505 0310 0202 0505 0303 3232
Pop1, 0606 0622 0404 0515 0404 1112 0101 0505 0310 0202 0505 0303 2432
Pop1, 0606 0614 0404 0515 0404 1212 0303 0505 0310 0207 0505 0707 2628
Pop1, 0606 1414 0404 0515 0406 1212 0103 0405 0310 0708 0506 0307 2626
Pop1, 0606 1422 0204 0515 0404 1212 0103 0505 0310 0707 0506 0303 2432
Pop1, 0606 1422 0204 0609 0404 0412 0101 0505 0310 0207 0505 0303 0126
Pop1, 0606 1414 0204 0515 0406 1212 0101 0505 0303 0207 0506 0307 2424
Pop1, 0106 1422 0404 0509 0505 0412 0303 0505 0303 0208 0506 0207 2424
Pop1, 0606 1422 0204 0505 0406 1212 0101 0505 0303 0707 0506 0307 2932
Pop1, 0606 1422 0404 0509 0405 1212 0103 0505 0310 0208 0506 0307 2932
Pop1, 0606 1414 0404 0505 0404 1212 0103 0505 0303 0207 0506 0203 2432
Pop1, 0606 2222 0404 0606 0404 1212 0101 0505 0303 0708 0505 0507 2829
Pop1, 0606 0614 0404 0505 0405 1212 0103 0505 0303 0207 0506 0307 2428
Pop1, 0106 1414 0404 0606 0406 0412 0103 0505 0310 0208 0505 0202 2426
Pop1, 0606 1422 0204 0506 0405 1212 0202 0405 0312 0207 0505 0202 2626
Pop1, 0606 0614 0404 0515 0405 0412 0303 0505 0303 0708 0505 0707 2428
Pop1, 0106 1414 0407 1517 0404 1212 0101 0405 0303 0708 0505 0707 2929
Pop1, 0606 0514 0404 0315 0404 0412 0103 0505 0310 0207 0506 0707 2630
Pop1, 0106 0614 0404 0606 0404 1212 0303 0505 1212 0707 0505 0707 2632
Pop1, 0606 0522 0404 0915 0406 1212 0103 0505 0310 0707 0506 0202 2828
Pop1, 0106 0614 0204 0515 0404 1112 0103 0505 1010 0707 0505 0507 2929
Pop1, 0606 1414 0404 0506 0404 1212 0303 0505 1010 0207 0505 0707 2932
Pop1, 0606 1422 0204 0315 0404 0412 0103 0505 0310 0707 0505 0303 2629
Pop1, 0606 1422 0404 0318 0404 0411 0103 0505 1012 0207 0506 0303 2626
Pop1, 0606 0214 0204 0305 0404 1212 0202 0405 0312 0207 0505 0307 3232
Pop1, 0106 0214 0407 1517 0405 1212 0103 0505 0303 0208 0505 0707 2828
Pop1, 0106 0622 0204 0309 0405 0412 0303 0505 0303 0202 0606 0203 2932
Pop1, 0606 1414 0204 0509 0606 1212 0103 0505 1010 0207 0506 0207 2832
Pop1, 0606 1414 0204 0509 0606 1212 0103 0505 0310 0207 0505 0207 2632
Pop1, 0606 2222 0404 0318 0404 0412 0103 0505 0312 0707 0505 0707 2628
Pop1, 0606 0522 0204 0618 0406 1112 0202 0505 1212 0707 0505 0203 2628
Pop1, 0606 1414 0404 0509 0404 1212 0103 0105 0310 0207 0505 0707 2629
Pop1, 0106 1414 0204 0317 0404 0412 0202 0505 0303 0208 0505 0707 2626
Pop1, 0606 0514 0404 0506 0405 0412 0103 0505 0303 0808 0505 0507 2628
Pop
Pop2, 0606 1414 0409 0303 0404 1515 0101 0405 0810 0808 0506 0207 2933
Pop2, 0606 1422 0404 0615 0404 1212 0103 0505 0310 0707 0506 0707 2632
Pop2, 0606 0212 0404 0915 0306 0411 0103 0405 0808 0809 0206 0207 1932
Pop2, 0606 2222 0404 0509 0405 1115 0103 0305 0309 0707 0405 0707 2628
Pop2, 0606 1222 0204 0506 0404 1111 0103 0505 0303 0207 0505 0707 2426
Pop2, 0101 0222 0404 1518 0606 0411 0101 0405 0808 0709 0405 0303 3030
Pop2, 0606 1414 0204 0509 0401 1212 0303 0505 0303 0207 0505 0207 2629
Pop2, 0606 1422 0406 0914 0405 1515 0103 0405 0313 0809 0404 0307 3033
Pop2, 0106 0222 0404 0515 0606 0411 0303 0405 0810 0709 0606 0307 3133
Pop2, 0607 1212 0404 0518 0606 0411 0101 0204 0310 0202 0506 0310 1332
Pop2, 0606 1214 0404 0509 0404 0411 0303 0505 0810 0707 0506 0207 2830
Pop2, 0606 2122 0404 0915 0304 1215 0103 0305 0809 0709 0406 0707 1528
Pop2, 0606 1422 0404 0509 0406 0412 0103 0505 0310 0202 0506 0307 2428
Pop2, 0606 1516 0409 0817 0305 0511 0202 0404 0305 0812 0405 0202 2531
Pop2, 0606 0222 0409 0505 0506 0411 0303 0505 1213 0208 0405 0205 2021
Pop2, 0606 0723 0409 0405 0304 1217 0203 0505 0513 0202 0506 0707 2029
Pop2, 0606 1516 0404 1217 0505 1111 0202 0404 0303 0213 0505 0207 0425
Pop2, 0606 1623 0909 0505 0405 1117 0202 0405 0313 0202 0104 0207 2028
Pop2, 0606 0716 0911 0507 0306 0405 0404 0405 0404 0209 0405 0202 1133
Pop2, 0606 0222 0409 0207 0306 0411 0103 0405 0709 0808 0505 0202 2326
Pop2, 0606 0223 0409 0507 0306 0411 0103 0405 1313 0202 0404 0205 2033
Pop2, 0606 0211 0409 0513 0406 1118 0203 0405 0413 0202 0405 0707 2021
Pop2, 0606 0212 0409 0505 0506 1111 0203 0405 0413 0208 0406 0207 0420
Pop2, 0606 1222 0404 1216 0306 1111 0203 0505 0304 0208 0505 0707 2124
Pop2, 0606 0723 0909 0405 0404 1112 0203 0505 0513 0202 0405 0207 2029
Pop2, 0506 0207 0309 0505 0506 1111 0204 0505 0413 0202 0204 0202 2039
Pop2, 0606 1523 0609 0505 0405 0418 0203 0405 0413 0205 0404 0207 2020
Pop2, 0506 0508 0304 0507 0606 0405 0303 0505 0410 0808 0205 0202 3131
Pop2, 0606 1823 0409 0515 0406 1117 0303 0405 0813 0202 0405 0707 2027
Pop2, 0606 0115 0404 1515 0306 1111 0103 0304 0508 0204 0406 0303 3133
Pop2, 0606 0514 0406 1215 0405 1515 0103 0405 0308 0809 0506 0207 2931
Pop2, 0606 1518 0409 0509 0306 0608 0103 0405 0408 0812 0606 0102 2431
Pop2, 0606 1522 0404 0915 0305 1115 0103 0505 0808 0408 0405 0103 2121
Pop2, 0606 0318 0404 0909 0606 0411 0203 0405 0309 0809 0406 0303 3032
Pop2, 0606 1222 0404 0318 0506 0411 0405 0405 0612 0809 0505 0202 1726
Pop2, 0606 1214 0404 1518 0506 0815 0303 0405 0308 0809 0506 0307 1931
Pop2, 0606 1221 0409 1717 0406 1111 0103 0405 0305 0202 0404 0103 3333
Pop2, 0606 1122 0405 0915 0405 1111 0303 0405 0312 0708 0406 0307 1932
Pop2, 0606 1221 0809 0609 0405 0411 0103 0205 0408 0208 0205 0507 1338
Pop2, 0606 0712 0808 1416 0204 0711 0105 0205 0204 0812 0505 0505 2337
Pop2, 0606 0205 0404 0912 0305 0415 0404 0404 0404 0808 0606 0307 3031
Pop2, 0606 1418 0406 0915 0303 1215 0103 0405 0310 0809 0405 0707 2932
Pop2, 0106 1222 0404 0909 0304 1215 0203 0405 0303 0809 0506 0507 1932
Pop2, 0808 0815 0409 0315 0306 1111 0404 0505 0812 0809 0404 0203 2626
Pop2, 0606 0820 0408 0416 0304 0411 0103 0205 0408 0208 0505 0205 1426
Pop2, 0606 0222 0404 0516 0404 0812 0103 0505 0309 0808 0505 0307 1926
Pop2, 0606 1218 0404 0518 0406 1112 0202 0505 0308 0808 0206 0507 2033
Pop2, 0606 0505 0404 0307 0406 0415 0103 0505 0408 0808 0506 0303 2632
Pop2, 0106 1222 0404 0909 0305 1115 0303 0505 0310 0209 0506 0507 3232
Pop2, 0606 0221 0909 1616 0405 0411 0103 0404 0808 0814 0505 0202 2540
Pop
Pop3, 0608 0512 0404 0513 0404 1111 0303 0505 0408 0202 0506 0203 1733
Pop3, 0606 0708 0404 1517 0506 1111 0303 0405 0303 0508 0406 0207 3037
Pop3, 0606 1314 0409 0202 0405 0505 0305 0405 0408 0808 0405 0207 1731
Pop3, 0606 1222 0404 1317 0505 1111 0303 0405 0410 0211 0505 0507 3132
Pop3, 0406 0712 0409 0415 0505 0411 0303 0305 0304 0208 0505 0210 3333
Pop3, 0606 0514 0909 0808 0505 0516 0203 0505 0808 0208 0405 0203 2139
Pop3, 0607 2223 0407 1417 0505 0611 0202 0405 0308 0808 0505 0207 1729
Pop3, 0609 0205 0911 1516 0304 1113 0103 0405 0808 0808 0209 0210 3140
Pop3, 0606 1422 0404 0607 0506 0405 0103 0405 1010 0808 0406 0207 3036
Pop3, 0606 1222 0404 0407 0306 0411 0205 0404 0410 0808 0204 0202 3033
Pop3, 0606 1622 0404 0510 0306 1111 0103 0405 0410 0808 0506 0203 1721
Pop3, 0606 0313 0404 0607 0306 0405 0103 0505 0210 0808 0506 0307 0211
Pop3, 0606 1422 0404 0204 0406 0411 0303 0505 0308 0809 0505 0710 2130
Pop3, 0606 1415 0404 1316 0606 0404 0103 0405 0408 0208 0406 0207 1833
Pop3, 0606 0713 0404 1315 0305 0406 0202 0505 0204 0808 0204 0307 3031
Pop3, 0606 1322 0404 0505 0505 0416 0303 0405 1212 0813 0405 0710 2933
Pop3, 0708 0216 0404 1415 0405 0405 0202 0405 0312 0813 0405 0408 3131
Pop3, 0606 0212 0404 0613 0406 0411 0202 0405 0808 0209 0505 0710 2738
Pop3, 0606 1322 0404 0405 0405 0516 0303 0405 0312 0808 0405 0710 2133
Pop3, 0606 1212 0404 0206 0306 1112 0203 0505 0808 0808 0506 0207 3338
Pop3, 0607 0211 0409 0616 0405 1112 0103 0505 0308 0808 0204 0207 2121
Pop3, 0606 0216 0404 1417 0405 0405 0105 0405 0303 0213 0505 0407 0404
Pop3, 0606 0223 0404 0618 0606 0611 0404 0505 0812 0808 0406 0307 3131
Pop3, 0606 1212 0404 1717 0406 1115 0103 0505 0810 0808 0505 0507 1132
Pop3, 0606 0812 0404 0415 0304 0411 0103 0505 0202 0809 0505 0202 2121
Pop3, 0606 0212 0909 0406 0406 0411 0202 0404 0309 0208 0405 0207 2339
Pop3, 0606 0212 0404 0417 0409 0511 0103 0405 0303 0808 0205 0207 3339
Pop3, 0606 0207 0909 0406 0406 0409 0303 0404 0309 0208 0209 0207 2323
Pop3, 0606 0207 0404 0608 0304 0911 0303 0404 0309 0808 0409 0707 2339
Pop3, 0606 0212 0909 0406 0406 0409 0303 0405 0309 0808 0209 0707 2323
Pop3, 0606 0207 0909 0408 0406 0409 0202 0404 0304 0208 0405 0207 3939
Pop3, 0606 0712 0409 0505 0505 0516 0103 0405 0408 0208 0506 0207 1121
Pop3, 0606 0212 0909 0404 0304 0911 0103 0404 0304 0208 0409 0707 3939
Pop3, 0606 0812 0404 0708 0406 0916 0404 0404 0410 0808 0405 0310 0729
Pop3, 0606 0207 0409 0608 0305 0409 0404 0405 0309 0808 0405 0207 1111
Pop3, 0606 0207 0909 0404 0304 1111 0202 0404 0304 0208 0409 0207 2323
Pop3, 0606 0212 0404 0404 0406 0409 0103 0405 0304 0202 0409 0707 2323
Pop3, 0606 0212 0909 0408 0304 0411 0101 0405 0304 0208 0409 0207 2323
Pop3, 0606 0207 0909 0406 0304 0911 0101 0404 0309 0208 0205 0707 0909
Pop3, 0606 0207 0404 0406 0304 0911 0101 0405 0309 0208 0409 0707 1111
Pop3, 0606 0207 0404 0408 0305 0409 0303 0404 0304 0202 0205 0207 2323
Pop3, 0606 0212 0409 0406 0304 0911 0203 0404 0309 0208 0205 0707 2339
Pop3, 0606 0210 0409 0315 0506 0911 0303 0405 0308 0202 0505 0203 2539
Pop3, 0506 0822 0409 1313 0405 0511 0103 0405 0408 0813 0405 0203 1533
Pop3, 0606 1415 0711 0507 0305 1516 0202 0405 0812 0808 0405 0207 3939
Pop3, 0606 0212 0909 0408 0305 0409 0101 0405 0304 0808 0205 0207 2339
Pop
Pop4, 0606 0712 0404 0615 0405 1216 0103 0505 0308 0208 0505 0205 2127
Pop4, 0606 0220 0404 0910 0506 0812 0303 0405 0309 0808 0406 0207 0433
Pop4, 0506 1113 0404 0217 0506 1112 0103 0505 0308 0209 0506 0202 3338
Pop4, 0606 0218 0408 0810 0406 0411 0101 0405 0305 0202 0404 0203 1820
Pop4, 0606 0512 0409 0617 0405 1112 0103 0305 0410 0202 0405 0510 0311
Pop4, 0606 0816 0409 0416 0406 0411 0103 0404 0210 0208 0505 0305 0221
Pop4, 0606 0715 0405 0308 0606 1112 0105 0405 0203 0808 0606 0207 0207
Pop4, 0606 0206 0404 0315 0305 1112 0103 0405 0509 0213 0505 0307 0723
Pop4, 0606 1315 0409 1017 0506 1112 0203 0304 0310 0208 0505 0307 0331
Pop4, 0606 1216 0409 1517 0405 1111 0103 0405 0312 0208 0506 0208 2531
Pop4, 0606 0613 0404 0609 0606 1112 0103 0505 0912 0808 0406 0707 1733
Pop4, 0606 0712 0404 0615 0406 1116 0101 0505 0308 0208 0505 0205 2133
Pop4, 0606 1217 0404 0917 0506 1111 0305 0405 0203 0808 0304 0207 2639
Pop4, 0606 1422 0409 0406 0506 0505 0101 0404 1012 0811 0305 0507 2028
Pop4, 0408 0213 0708 0716 0406 0811 0103 0405 0810 1111 0404 0205 3030
Pop4, 0606 0212 0409 0316 0506 0811 0303 0305 0814 0808 0405 0307 2121
Pop4, 0606 0216 0404 1417 0505 1112 0101 0505 0308 1313 0405 0204 3133
Pop4, 0608 0512 0409 0304 0304 0511 0103 0404 0304 0808 0506 0202 2439
Pop4, 0606 0222 0404 0917 0505 1111 0303 0405 0810 0808 0405 0207 0724
Pop4, 0606 0510 0909 0304 0406 0511 0103 0404 0310 0808 0405 0203 0311
Pop4, 0606 1014 0404 0305 0306 1111 0103 0405 0314 0208 0506 0307 3538
Pop4, 0606 0512 0409 0510 0405 0511 0103 0204 0811 0208 0405 0303 1738
Pop4, 0606 0712 0404 0406 0506 0413 0303 0405 0310 0204 0405 0709 2433
Pop4, 0606 0207 0404 0405 0406 1113 0103 0505 0810 0405 0405 0707 2733
Pop4, 0606 0510 0404 0315 0606 1111 0101 0505 0202 0208 0505 0307 3039
Pop4, 0606 0405 0404 0316 0405 0508 0303 0505 0814 0808 0405 0707 1130
Pop4, 0606 0213 0404 0712 0405 0411 0103 0405 0812 0208 0405 0507 3339
Pop4, 0608 0214 0407 1213 0506 0911 0303 0405 0408 0213 0505 0307 2939
Pop4, 0608 0210 0409 0304 0306 0611 0101 0404 0304 0208 0506 0202 0303
Pop4, 0606 1618 0404 0518 0506 1112 0103 0405 0810 0808 0409 0207 2941
Pop4, 0607 0516 0404 0717 0305 0411 0103 0505 0410 0208 0509 0103 1532
Pop4, 0606 0812 0404 0509 0606 1111 0101 0405 0808 0208 0406 0210 1229
Pop4, 0606 0812 0404 1616 0606 0911 0101 0405 0202 0208 0405 0202 1229
Pop4, 0406 1014 0909 0506 0305 1111 0103 0505 0304 0208 0506 0202 0331
Pop4, 0606 1212 0409 0510 0606 0511 0103 0204 0914 0208 0105 0203 1117
Pop4, 0606 0518 0404 0618 0406 1111 0103 0405 1010 0208 0409 0707 2439
Pop4, 0606 0214 0404 0609 0305 0411 0103 0404 0308 0208 0405 0507 0223
Pop4, 0606 0214 0411 0711 0606 1113 0303 0405 0812 0208 0406 0307 0407
Pop4, 0406 1214 0409 0508 0305 1111 0101 0405 0808 0208 0405 0203 2728
Pop4, 0506 0212 0404 0615 0506 1116 0101 0404 0208 0808 0505 0103 0333
Pop4, 0607 0515 0409 0307 0303 1116 0101 0405 0304 0202 0405 0103 0315
Pop4, 0608 0212 0410 0415 0606 0516 0101 0404 0204 0808 0506 0203 0303
Pop4, 0606 0205 0405 1717 0404 0511 0101 0404 0312 0812 0408 0203 2732
Pop4, 0608 0202 0407 0307 0506 0209 0303 0305 0410 0202 0505 0305 3139
Pop
Pop5, 0606 0202 0404 0616 0505 1111 0103 0405 0608 0204 0405 0307 2121
Pop5, 0606 0810 0404 0303 0305 0411 0103 0505 0208 0408 0405 0405 1133
Pop5, 0606 0716 0404 0316 0304 0411 0103 0405 0205 0205 0206 0203 1931
Pop5, 0608 0214 0404 0913 0306 0811 0103 0405 0404 0202 0507 0307 2133
Pop5, 0606 0722 0404 1117 0305 0412 0303 0404 0415 0202 0506 0307 2133
Pop5, 0406 0216 0409 0621 0505 0511 0101 0405 0412 0208 0406 0202 2525
Pop5, 0606 0207 0404 0506 0506 1111 0203 0305 0808 0809 0406 0710 1733
Pop5, 0606 0202 0404 0617 0506 0512 0103 0505 0203 1313 0606 0207 1532
Pop5, 0606 0708 0409 0715 0306 0511 0101 0405 0408 0813 0505 0207 3438
Pop5, 0606 0916 0409 0210 0405 1111 0103 0205 0408 0213 0405 0102 2935
Pop5, 0606 0214 0107 0115 0405 0411 0101 0405 0408 0808 0506 0507 3338
Pop5, 0606 1212 0304 0106 0406 0815 0105 0404 0404 0208 0507 0307 3336
Pop5, 0608 0815 0404 0717 0306 0412 0303 0405 1012 0409 0405 0206 2631
Pop5, 0606 0209 0404 0204 0405 0511 0303 0404 0813 0202 0105 0203 3131
Pop5, 0606 0822 0409 0217 0506 0405 0103 0204 0412 0205 0406 0103 0202
Pop5, 0606 0812 0405 0717 0305 0411 0103 0405 0512 0508 0406 0202 0404
Pop5, 0606 1012 0409 0919 0505 1314 0103 0505 0404 0808 0506 0507 1728
Pop5, 0606 0812 0409 0914 0505 1111 0103 0405 0408 0808 0404 0507 1739
Pop5, 0606 0225 0404 1517 0304 0505 0103 0205 0412 0813 0506 0507 3031
Pop5, 0606 0822 0404 0305 0405 1111 0103 0405 0308 0205 0405 0103 3438
Pop5, 0606 0916 0409 0220 0505 1112 0103 0404 0812 0202 0506 0202 0435
Pop5, 0606 0511 0407 0515 0306 0506 0103 0505 0308 0208 0505 0307 1818
Pop5, 0606 1216 0404 0915 0506 0811 0103 0505 0408 0208 0607 0307 3239
Pop5, 0505 0513 0404 0517 0306 0411 0103 0205 1013 0808 0509 0103 1111
Pop5, 0606 1214 0407 0709 0505 0508 0103 0404 0408 0208 0607 0203 3233
Pop5, 0106 1422 0404 0213 0404 0412 0101 0505 0308 0208 0506 0203 3338
Pop5, 0406 1016 0409 0417 0505 0611 0202 0205 0309 0213 0505 0203 0425
Pop5, 0606 1223 0409 0303 0305 1111 0202 0505 0303 0208 0506 0203 0321
Pop5, 0606 1214 0404 1517 0305 1112 0305 0505 0303 0808 0606 0708 3143
Pop5, 0606 1016 0406 1717 0506 0506 0202 0405 0303 1313 0506 0203 0725
Pop5, 0106 0202 0411 0406 0406 1116 0101 0505 0303 0209 0506 0203 1732
Pop5, 0606 0209 0404 0203 0505 0511 0103 0205 0308 0211 0106 0102 1331
Pop5, 0608 0205 0404 0606 0405 0404 0202 0405 0308 0208 0606 0708 1721
Pop5, 0406 0915 0409 0221 0505 1112 0103 0204 0308 0208 0506 0202 0435
Pop5, 0506 0208 0404 0209 0405 1111 0202 0405 0204 0808 0405 0205 1729
Pop5, 0606 0212 0404 0415 0606 0511 0202 0405 0308 0113 0405 0203 1725
Pop5, 0606 0212 0404 0613 0506 1111 0103 0505 0308 0202 0206 0505 1721
Pop5, 0606 0210 0409 0718 0506 1112 0203 0505 0405 0213 0506 0204 3034
Pop5, 0105 1212 0404 0515 0406 0911 0103 0405 0312 0813 0404 0307 1117
Pop5, 0606 0207 0909 0203 0506 0511 0404 0405 0508 0511 0107 0202 2121
Pop5, 0606 1618 0409 0709 0606 0412 0202 0405 0212 0202 0505 0207 1522
Pop5, 0606 0214 0407 0318 0405 0411 0103 0405 0304 0208 0506 0207 3338
Pop5, 0607 1214 0404 0305 0305 0411 0103 0505 0812 0208 0506 0607 1719
Pop5, 0606 0716 0409 0215 0305 1111 0103 0204 0608 0208 0106 0207 0435
Pop5, 0101 1122 0404 0406 0506 1115 0303 0204 0204 0508 0405 0203 1732
Pop
Pop6, 0606 2122 0404 0517 0306 1112 0202 0405 0304 0813 0509 0507 2125
Pop6, 0606 0522 0404 0517 0606 0411 0202 0405 0304 0813 0505 0710 2125
Pop6, 0606 1218 0404 0617 0304 0511 0103 0404 0812 0808 0404 0203 3333
Pop6, 0608 1618 0809 0417 0506 0411 0103 0205 0312 0508 0405 0108 -09-09
Pop6, 0606 0522 0404 0517 0305 1112 0103 0405 0304 0813 0405 0507 2133
Pop6, 0606 1217 0404 0617 0405 0511 0202 0505 0304 0208 0606 0307 3338
Pop6, 0606 0818 0411 0409 0306 0505 0202 0505 0305 0811 0606 0203 2130
Pop6, 0606 0219 0409 0916 0306 0512 0202 0304 0309 0813 0405 0707 2530
Pop6, 0606 1019 0409 0914 0608 0411 0202 0405 0409 0208 0505 0202 1119
Pop6, 0606 0815 0909 0404 0506 0515 0202 0505 0512 0808 0505 0207 3031
Pop6, 0606 0415 0404 0909 0505 1111 0103 0404 0312 0208 0204 0707 2121
Pop6, 0606 2022 0304 0310 0505 0811 0103 0404 0303 0208 0505 0305 2027
Pop6, 0606 0812 0406 0718 0606 0411 0202 0404 0512 0808 0204 0305 0808
Pop
Pop7, 0606 0208 0407 0305 0305 0405 0101 0304 0809 0808 0506 0102 2129
Pop7, 0606 0722 0407 0204 0304 0405 0303 0405 0312 0808 0507 0203 2122
Pop7, 0606 0816 0404 0312 0506 1215 0103 0203 1216 0208 0606 0103 2531
Pop7, 0106 0212 0407 0209 0303 1112 0103 0304 0809 0811 0406 0105 2135
Pop7, 0606 0208 0404 0304 0304 0512 0303 0404 0912 0808 0606 0307 2930
Pop7, 0606 0722 0404 0205 0305 0512 0202 0404 0814 0808 0607 0107 2122
Pop7, 0606 0812 0404 0305 0305 0513 0202 0405 0608 0208 0506 0707 2929
Pop7, 0606 0822 0404 0205 0305 0512 0303 0304 0814 0808 0506 0203 2230
Pop7, 0606 1622 0407 0216 0306 0411 0103 0204 0814 0208 0507 0102 3035
Pop7, 0606 0812 0404 0304 0505 0513 0103 0404 0812 0208 0606 0207 1729
Pop7, 0107 0512 0404 0619 0305 1112 0202 0405 0404 0208 0607 0305 2131
Pop7, 0606 0822 0407 0305 0304 0405 0202 0404 0809 0808 0507 0102 2230
Pop7, 0606 0812 0404 0305 0505 0405 0103 0405 0808 0208 0506 0207 1729
Pop7, 0506 1223 0404 1519 0406 1112 0103 0404 0409 0208 0606 0707 2134
Pop7, 0406 0816 0404 1012 0405 1315 0103 0203 0813 0208 0506 0210 2530
Pop7, 0606 0712 0411 0606 0306 0911 0101 0405 0404 0205 0507 0509 2431
Pop7, 0606 1212 0404 1112 0506 1111 0103 0205 1016 0708 0606 0203 2025
Pop7, 0606 0207 0404 0305 0304 0512 0303 0304 0809 0808 0606 0307 2230
Pop7, 0606 0712 0404 0305 0505 0405 0103 0405 0308 0208 0506 0707 2929
Pop7, 0606 0712 0404 0304 0405 0513 0103 0404 1214 0808 0506 0707 2229
Pop7, 0606 1216 0406 0312 0406 1101 0202 0204 1216 0808 0506 0203 3141
Pop7, 0606 1522 0404 0303 0305 1113 0103 0404 0312 0209 0606 0203 2531
Pop7, 0106 0816 0406 1212 0506 1215 0103 0305 0816 0808 0406 0103 3131
Pop
Pop8, 0606 1014 0404 0510 0306 1111 0202 0404 0311 0208 0405 0202 0238
Pop8, 0406 1022 0404 0405 0506 1111 0202 0304 0313 0208 0507 0207 1738
Pop8, 0606 0212 0404 1818 0406 1111 0205 0505 0212 0208 0509 0303 2034
Pop8, 0606 0215 0404 0809 0606 1111 0103 0404 0313 0809 0405 0207 2529
Pop8, 0608 0514 0409 0317 0406 0909 0303 0405 0203 0202 0505 0707 2121
Pop8, 0606 1010 0709 0205 0606 0411 0303 0204 0203 0208 0505 0307 1331
Pop8, 0606 1121 0404 0505 0306 0511 0101 0505 0408 0208 0405 0306 1734
Pop8, 0606 0213 0404 0613 0406 0411 0202 0505 0408 0213 0505 0210 2333
Pop8, 0606 1421 0406 0505 0406 0405 0101 0405 0404 0813 0404 0510 2534
Pop8, 0606 1218 0404 1017 0505 0415 0101 0505 0304 0808 0406 0307 3131
Pop8, 0606 1422 0406 0517 0306 1111 0202 0305 0103 0202 0505 0202 1739
Pop8, 0606 1024 0405 0305 0505 1111 0105 0505 0304 0208 0404 0204 1825
Pop8, 0606 0205 0407 0506 0404 0608 0305 0405 0404 0202 0406 0202 0732
Pop8, 0306 1215 0606 1415 0506 0506 0103 0505 1213 0811 0404 0203 1827
Pop8, 0607 1117 0409 1314 0404 1111 0303 0405 0508 0808 0505 0305 1217
Pop8, 0606 0221 0404 0505 0303 0405 0103 0405 0412 0208 0609 0303 2134
Pop8, 0606 0222 0204 0917 0303 0515 0303 0404 0812 0208 0506 0207 2027
Pop8, 0606 0522 0411 0308 0404 1112 0101 0405 0808 0808 0405 0307 2429
Pop8, 0606 0212 0404 0303 0506 1116 0404 0405 0304 0208 0405 0307 2020
Pop8, 0606 1518 0411 0613 0303 1111 0305 0404 0308 0811 0404 0206 1111
Pop8, 0606 0508 0407 0618 0405 0608 0103 0505 0204 0202 0406 0202 1732
Pop8, 0606 0205 0204 0303 0506 0511 0101 0204 0204 0208 0404 0207 2139
Pop8, 0606 0416 0404 0918 0506 0911 0303 0405 0213 0808 0205 0105 1717
Pop8, 0606 1212 0404 1517 0506 0404 0203 0405 0204 0202 0406 0202 3038
Pop8, 0606 0205 0404 0510 0406 0411 0103 0405 0308 0202 0505 0707 2121
Pop8, 0606 0912 0409 0315 0506 1111 0103 0505 0303 0208 0506 0507 2734
Pop8, 0606 0711 0404 0609 0305 1111 0101 0405 0308 0508 0406 0707 2537
Pop8, 0608 0215 0405 0515 0306 0511 0103 0405 0413 0202 0506 0507 1529
Pop8, 0606 0914 0404 1717 0404 1112 0404 0405 0303 0202 0205 0202 1036
Pop8, 0608 0212 0409 0509 0405 1111 0303 0405 0810 0211 0404 0206 1119
Pop8, 0606 0208 0404 0914 0306 1115 0305 0405 0310 0211 0405 0207 2139
Pop8, 0606 1216 0404 0614 0306 0812 0103 0305 0304 0208 0405 0507 0613
Pop8, 0506 0217 0311 0710 0306 0511 0303 0405 0208 0809 0205 0305 1729
Pop8, 0106 0218 0406 0309 0606 1111 0303 0405 0308 0215 0606 0207 1538
Pop8, 0606 0209 0505 1015 0406 0809 0303 0405 0308 0208 0505 0103 2731
Pop8, 0606 1422 0409 1515 0606 1111 0103 0505 0313 0202 0404 0303 0431
Pop8, 0606 0202 0404 0506 0303 1119 0202 0405 0404 0213 0505 0202 2632
Pop8, 0606 2122 0404 0717 0304 0411 0103 0404 0303 0208 0305 0205 1739
Pop8, 0607 0514 0409 1416 0606 0511 0203 0204 0208 0212 0505 0205 0521
Pop8, 0606 1216 0609 1015 0606 1113 0202 0405 0204 0208 0405 0202 2039
Pop8, 0606 0212 0404 0918 0406 1113 0103 0505 0208 0808 0506 0205 1723
Pop8, 0606 0814 0404 0607 0406 0411 0205 0405 0205 0208 0205 0307 2129
Pop8, 0606 0817 0404 0509 0506 1111 0202 0505 0408 0202 0405 0305 1330
Pop8, 0606 0714 0404 0610 0606 1116 0103 0405 0810 0808 0406 0707 2029
Pop8, 0606 0212 0404 1517 0406 0411 0101 0405 0303 0408 0405 0707 2533
Pop8, 0106 0212 0404 0202 0506 0916 0103 0404 0304 0408 0404 0707 2037
Pop8, 0606 0818 0609 0910 0404 0411 0203 0205 0308 0508 0506 0307 2031
Pop8, 0606 1214 0409 1317 0303 0411 0202 0405 0308 0812 0506 0310 1830
Pop8, 0606 0220 0409 0321 0505 0511 0203 0404 0312 0813 0506 0202 3131
Pop8, 0606 1822 0407 0405 0506 0808 0404 0405 0204 0208 0405 0205 3138
Pop8, 0606 0210 0505 0709 0404 1115 0203 0405 0808 0808 0405 0810 2538
Pop8, 0606 1622 0404 1016 0405 1111 0203 0505 0308 0512 0506 0207 2533
Pop8, 0606 0712 0404 0609 0303 1111 0303 0505 0204 0808 0607 0205 0726
Pop8, 0606 0216 0407 0405 0506 0505 0202 0405 0312 0813 0104 0208 2528
Pop8, 0606 0522 0404 0606 0306 1111 0202 0505 0408 0208 0505 0205 1738
Pop8, 0406 1015 0909 0517 0505 1111 0105 0405 0305 0213 0405 0707 0428
Pop8, 0606 1214 0404 0309 0305 1113 0103 0305 0308 0808 0406 0707 2637
Pop8, 0306 0912 0404 0810 0405 1112 0103 0405 0910 0202 0506 0303 3032
Pop8, 0606 1022 0404 0709 0406 1111 0303 0405 0810 0813 0505 0207 3133
Pop8, 0606 0712 0409 0809 0506 1113 0103 0404 0808 0202 0406 0202 3939
Pop8, 0506 1522 0404 1314 0306 0411 0103 0405 0308 0808 0205 0205 1825
Pop8, 0607 2022 0409 0817 0404 0511 0101 0405 0304 0213 0405 0204 0404
Pop8, 0606 1521 0505 0813 0506 1111 0103 0505 0304 0808 0405 0207 0342
Pop8, 0606 0815 0404 0305 0305 0511 0103 0505 0304 0808 0405 0207 2631
Pop8, 0607 0215 0509 0913 0303 0811 0303 0505 0208 0808 0607 0304 2131
Pop
Pop9, 0106 1422 0404 0505 0506 0412 0103 0505 0310 0707 0506 0202 2626
Pop9, 0606 0614 0404 0303 0506 0412 0101 0505 0303 0708 0505 0203 2632
Pop9, 0101 0622 0404 0606 0505 1212 0103 0505 0312 0707 0505 0707 2629
Pop9, 0606 0514 0202 0509 0406 1212 0103 0505 0303 0707 0505 0207 2829
Pop9, 0106 1422 0404 0305 0505 1212 0303 0505 0310 0708 0506 0707 2828
Pop9, 0106 1414 0404 0305 0506 0411 0303 0505 0310 0707 0606 0205 2632
Pop9, 0106 0614 0404 0306 0505 0404 0303 0505 0313 0208 0506 0207 2829
Pop9, 0606 1422 0404 0615 0404 0412 0101 0505 1013 0207 0505 0507 2632
Pop9, 0106 0614 0404 0306 0505 1212 0103 0505 0313 0707 0506 0707 2629
Pop9, 0101 0622 0404 0506 0505 0412 0303 0505 0303 0207 0506 0307 2629
Pop9, 0606 1414 0404 0606 0404 1212 0103 0505 1212 0707 0505 0507 2629
Pop9, 0106 1414 0404 0505 0506 1212 0103 0505 0310 0708 0506 0207 2626
Pop9, 0606 1414 0404 0505 0505 0412 0103 0505 0310 0708 0506 0707 2832
Pop9, 0106 2222 0204 0509 0406 1212 0103 0505 0310 0707 0506 0202 2628
Pop9, 0606 1414 0404 0305 0506 1212 0103 0505 0311 0808 0506 0707 2632
Pop9, 0106 1422 0404 0305 0506 0412 0303 0505 0303 0707 0506 0202 2628
Pop9, 0606 1422 0202 0606 0405 1212 0103 0505 1010 0207 0506 0507 2632
Pop9, 0106 0614 0204 0609 0506 1212 0103 0505 1010 0207 0506 0307 2628
Pop9, 0106 2222 0404 0609 0506 0411 0103 0505 0303 0208 0506 0207 2628
Pop9, 0606 0622 0404 0609 0405 1212 0103 0505 0310 0608 0505 0707 2626
Pop9, 0606 0514 0404 0309 0405 0412 0103 0505 0303 0707 0506 0207 2932
Pop9, 0101 1414 0404 0606 0505 1212 0303 0505 0313 0707 0506 0307 2829
Pop9, 0101 1422 0404 0305 0505 0414 0303 0505 0303 0707 0506 0707 2629
Pop9, 0606 1414 0404 0505 0506 1212 0103 0505 0310 0708 0506 0207 2626
Pop9, 0606 1414 0404 0515 0405 0412 0103 0505 0310 0708 0505 0307 2628
Pop9, 0106 1414 0404 0305 0505 1212 0103 0505 0310 0708 0506 0707 2632
Pop9, 0606 1414 0404 0505 0405 1212 0103 0505 0303 0708 0505 0207 2626
Pop9, 0606 0514 0404 0606 0404 1212 0103 0505 0310 0707 0505 0707 2932
Pop
Pop10, 0606 0522 0404 0510 0506 1112 0103 0505 1010 0208 0505 0307 2628
Pop10, 0606 0514 0404 0909 0506 0411 0101 0505 0303 0207 0506 0307 2628
Pop10, 0606 1422 0404 0509 0405 1212 0101 0405 0313 0207 0505 0307 2628
Pop10, 0606 0514 0404 0506 0405 1112 0103 0505 0310 0208 0505 0307 2626
Pop10, 0606 0522 0404 0509 0606 0412 0103 0505 1010 0208 0506 0307 2628
Pop10, 0606 1422 0204 0509 0506 0412 0103 0505 0310 0208 0505 0307 2828
Pop10, 0606 0514 0204 0509 0506 1112 0103 0505 1010 0207 0506 0307 2628
Pop10, 0606 0514 0204 0609 0606 0412 0103 0505 0303 0208 0505 0307 2626
Pop10, 0606 1414 0404 0505 0405 0412 0303 0505 0310 0707 0506 0507 2426
Pop10, 0606 1414 0404 1518 0405 1212 0303 0505 0310 0208 0506 0507 2930
Pop10, 0606 1422 0404 0506 0506 0412 0103 0505 0310 0207 0506 0307 2828
Pop10, 0606 1422 0404 0306 0405 1212 0103 0505 0312 0708 0505 0707 2626
Pop10, 0106 2222 0404 0509 0506 1112 0103 0505 0310 0207 0506 0207 2626
Pop10, 0606 0522 0204 0909 0406 1212 0101 0505 0310 0207 0505 0307 2828
Pop10, 0606 0522 0404 0506 0506 1212 0101 0505 0310 0208 0506 0307 2828
Pop10, 0606 1422 0204 0606 0406 1112 0101 0505 0310 0808 0505 0507 2829
Pop10, 0106 1422 0204 0615 0505 0412 0103 0505 0310 0708 0505 0202 2626
Pop10, 0106 1422 0204 0909 0606 0411 0303 0505 1010 0207 0506 0707 2628
Pop10, 0606 1422 0404 0609 0505 0411 0303 0505 0310 0207 0506 0707 2628
Pop10, 0606 0522 0404 0909 0606 0411 0103 0505 0303 0207 0505 0307 2828
Pop10, 0606 1414 0404 0509 0506 0404 0103 0505 0303 0808 0505 0707 2626
Pop10, 0606 0514 0404 0509 0405 1212 0101 0505 1010 0208 0506 0307 2626
Pop10, 0606 1414 0204 0317 0405 1112 0103 0505 0303 0207 0505 0207 2932
Pop10, 0606 1414 0404 0515 0406 0404 0303 0505 0310 0808 0506 0307 2628
Pop10, 0106 2222 0404 0909 0505 0411 0303 0505 0910 0207 0506 0707 2828
Pop10, 0606 1414 0404 0515 0405 1212 0101 0505 1010 0208 0606 0307 2628
Pop10, 0606 1414 0404 0505 0404 0412 0303 0505 0310 0207 0506 0307 2628
Pop10, 0606 1414 0407 0505 0406 0412 0303 0405 1010 0708 0506 0707 2828
Pop10, 0106 1422 0204 0615 0404 1112 0303 0505 1010 0707 0506 0707 2829
Pop10, 0106 2222 0404 0506 0505 1212 0101 0505 0303 0207 0506 0707 2626
Pop10, 0606 1422 0404 0505 0404 1212 0303 0505 0310 0207 0505 0307 2629
Pop10, 0606 2122 0204 0505 0405 1212 0103 0505 0303 0707 0506 0307 2628
Pop10, 0606 1414 0407 0505 0404 1112 0103 0505 0312 0708 0505 0707 3032
Pop10, 0606 1422 0204 0909 0506 1212 0303 0505 1010 0208 0606 0707 2828
Pop
Pop11, 0606 0222 0405 0203 0405 0411 0101 0404 0310 0808 0206 0707 1719
Pop11, 0606 0522 0204 0507 0505 0405 0103 0404 0410 0202 0506 0710 2131
Pop11, 0406 1516 0404 0915 0304 1111 0103 0405 0404 0210 0405 0207 1528
Pop11, 0606 0515 0404 0610 0406 1111 0103 0405 0404 0810 0405 0207 1539
Pop11, 0606 1522 0405 1818 0506 1112 0103 0505 0808 0808 0506 0507 2032
Pop11, 0606 1522 0205 0909 0505 1111 0101 0305 0910 0808 0205 0707 1329
Pop11, 0606 0221 0404 0404 0505 1111 0303 0405 0910 0208 0206 0507 1331
Pop11, 0606 1215 0405 0303 0406 1111 0103 0404 0409 0809 0205 0707 1334
Pop11, 0606 0222 0204 0609 0304 1112 0103 0505 0303 0708 0506 0707 3233
Pop11, 0606 2022 0404 0909 0404 0412 0103 0505 0310 0208 0505 0303 1326
Pop11, 0606 0222 0204 0508 0406 0412 0103 0405 0310 0708 0606 0307 3233
Pop11, 0606 0214 0204 0506 0304 0411 0103 0505 0310 0208 0506 0707 3032
Pop11, 0606 1521 0404 0404 0405 0811 0303 0404 0810 0208 0206 0507 2031
Pop11, 0606 0315 0405 0412 0405 1111 0303 0404 0808 0808 0205 0707 1328
Pop11, 0606 1522 0404 0409 0406 1111 0103 0405 0308 0808 0606 0707 2031
Pop11, 0606 0212 0505 0418 0406 1112 0103 0505 0808 0208 0506 0307 1332
Pop11, 0606 0222 0404 1212 0406 0411 0103 0405 0909 0208 0506 0507 2033
Pop11, 0606 1518 0404 0305 0506 0411 0103 0405 0310 0808 0606 0307 1931
Pop11, 0606 1518 0405 0518 0405 0411 0101 0404 0308 0208 0606 0303 3132
Pop11, 0606 1422 0404 0915 0505 0412 0103 0405 0308 0809 0506 0307 3333
Pop11, 0606 0205 0405 0305 0506 1111 0103 0405 0304 0202 0606 0307 1925
Pop11, 0606 0514 0404 1214 0405 0415 0101 0405 0813 0207 0606 0305 2630
Pop11, 0106 0218 0405 0305 0606 1115 0103 0404 0310 0208 0606 0303 1931
Pop11, 0606 0205 0404 0303 0405 0412 0103 0405 0308 0808 0506 0707 2525
Pop11, 0606 1622 0204 0507 0305 0405 0103 0404 0410 0202 0505 0303 1524
Pop11, 0406 1516 0404 1015 0304 1111 0103 0405 0404 0808 0404 0207 2831
Pop11, 0606 0515 0411 0610 0406 1111 0103 0405 0404 0208 0405 0207 3139
Pop11, 0606 0203 0404 1212 0506 1111 0103 0505 0809 0809 0202 0307 2034
Pop11, 0606 0222 0404 1818 0505 0411 0103 0404 0309 0809 0606 0307 1313
Pop11, 0606 0203 0404 0304 0404 1111 0303 0404 0408 0809 0506 0307 1328
Pop11, 0606 0222 0505 1818 0406 1112 0101 0405 0809 0808 0506 0507 2033
Pop11, 0606 0202 0405 0409 0505 0411 0303 0405 0308 0808 0606 0707 1335
Pop11, 0606 1215 0405 0412 0406 0411 0101 0405 0909 0808 0506 0507 2033
Pop11, 0606 0215 0404 0304 0404 0411 0103 0505 0910 0808 0406 0307 1332
Pop11, 0606 0206 0405 0515 0406 1112 0103 0505 0304 0808 0506 0507 1929
Pop11, 0606 0218 0404 0518 0406 0411 0101 0404 0308 0208 0606 0307 1931
Pop
Pop12, 0607 0214 0409 0417 0406 0611 0101 0405 0408 0408 0606 0207 2828
Pop12, 0606 0207 0909 0404 0304 1111 0101 0404 0304 0208 0409 0207 1123
Pop12, 0606 0207 0409 0406 0406 1111 0103 0404 0309 0208 0405 0707 2323
Pop12, 0606 0313 0404 0615 0506 0404 0101 0505 0210 0808 0406 0207 3038
Pop12, 0606 0212 0909 0608 0304 1111 0103 0404 0309 0208 0409 0707 1123
Pop12, 0606 0207 0404 0608 0304 0911 0103 0405 0309 0208 0405 0707 2323
Pop12, 0606 1415 0304 1517 0606 0916 0103 0404 0404 0808 0506 0505 0721
Pop12, 0606 0207 0404 0404 0304 1111 0103 0404 0304 0208 0409 0207 2323
Pop12, 0606 1214 0404 1015 0305 0409 0101 0505 0404 0808 0505 0110 1733
Pop12, 0606 0815 0304 0713 0404 1116 0103 0405 0404 0814 0406 0310 0733
Pop12, 0506 0512 0404 0417 0505 0411 0101 0405 0304 0208 0205 0203 2021
Pop12, 0606 0207 0404 0406 0304 1111 0303 0405 0309 0808 0409 0707 3939
Pop12, 0606 0207 0909 0406 0305 0911 0101 0405 0309 0209 0409 0707 1111
Pop12, 0606 1214 0404 0615 0306 0911 0101 0405 0203 0808 0506 0507 3030
Pop12, 0606 1415 0711 0507 0305 1516 0101 0405 0812 0808 0405 0207 3939
Pop12, 0606 0814 0404 0508 0405 0409 0303 0404 0404 0809 0204 0207 3133
Pop12, 0606 0618 0407 0321 0204 1113 0303 0405 0408 1012 0505 0203 1331
Pop12, 0606 1414 0409 0406 0304 0811 0103 0404 0312 0208 0405 0707 2125
Pop12, 0606 0808 0404 0406 0305 0411 0103 0404 0304 0508 0205 0202 1123
Pop12, 0606 0216 0407 0413 0304 0811 0103 0405 0412 0808 0506 0202 3333
Pop12, 0606 0214 0404 0303 0405 0812 0103 0404 0309 0810 0405 0207 2323
Pop12, 0606 0215 0404 0305 0405 0412 0103 0505 0812 0508 0506 0205 1538
Pop12, 0506 0208 0409 0817 0404 0411 0303 0405 0312 0808 0405 0203 2327
Pop12, 0606 0214 0909 0310 0405 0412 0101 0405 0911 0810 0505 0707 2121
Pop12, 0606 1012 0404 0509 0506 0515 0103 0505 0313 0808 0506 0707 1515
Pop12, 0606 0508 0404 0317 0405 0411 0303 0405 0309 0808 0509 0202 2331
Pop12, 0606 1622 0409 0406 0506 0412 0101 0204 0810 0808 0405 0507 1533
Pop12, 0606 1414 0909 0317 0406 0608 0305 0204 0409 0208 0405 0707 2338
Pop12, 0608 1316 0404 0916 0304 0415 0103 0404 0203 0808 0404 0207 1136
Pop12, 0607 1214 0404 0917 0303 1111 0103 0505 0410 0808 0506 0203 1111
Pop12, 0606 1415 0404 0917 0505 1111 0101 0505 0810 0208 0508 0105 1117
Pop12, 0608 1212 0509 1317 0304 1215 0303 0405 0304 0508 0202 0207 1115
Pop12, 0606 1425 0404 0310 0405 0412 0101 0405 0911 0208 0505 0707 1123
Pop12, 0606 1314 0409 0406 0306 0811 0105 0404 0312 0208 0405 0707 2325
Pop12, 0606 0202 0404 0917 0405 0611 0305 0405 0308 0208 0405 0203 3232
Pop12, 0606 1414 0909 0617 0304 0406 0303 0404 0304 0808 0405 0207 2138
Pop12, 0606 0222 0404 0204 0405 0405 0103 0405 0304 0808 0506 0202 1733
Pop12, 0606 1414 0409 0317 0304 0406 0103 0404 0409 0208 0405 0707 2138
Pop12, 0606 0813 0409 0406 0306 0811 0103 0204 0312 0208 0405 0207 2125
Pop12, 0606 1414 0909 0304 0306 0811 0103 0404 0312 0208 0405 0207 2338
Pop12, 0606 0208 0409 0303 0305 0811 0103 0404 0309 0208 0505 0207 2324
Pop12, 0606 0202 0404 0817 0305 0911 0303 0405 0312 0808 0505 0202 3232
Pop12, 0608 0516 0709 1315 0404 0406 0101 0505 0304 0508 0404 0307 2121
Pop12, 0606 1314 0404 0317 0404 0811 0305 0204 0409 0208 0405 0207 2338
Pop12, 0607 1416 0404 0509 0305 1111 0103 0405 0813 0208 0506 0105 2733
Pop
Pop13, 0306 1422 0404 0108 0306 0511 0303 0405 1010 0208 0606 0307 2131
Pop13, 0306 0914 0404 0108 0405 0508 0303 0405 1010 0808 0606 0710 1532
Pop13, 0606 1212 0404 0117 0404 1215 0101 0405 0610 0202 0606 0307 1536
Pop13, 0606 0221 0405 0303 0506 1111 0101 0405 0408 0208 0505 0307 1338
Pop13, 0606 0214 0404 0415 0606 0511 0303 0505 0812 0208 0405 0210 3233
Pop13, 0607 1014 0411 0217 0406 1111 0103 0505 0308 0208 0606 0207 1129
Pop13, 0606 0221 0405 0209 0506 1112 0101 0405 0809 0208 0505 0307 1731
Pop13, 0606 0212 0405 0309 0506 1112 0101 0405 0808 0208 0505 0310 1338
Pop13, 0606 0214 0404 0217 0506 0511 0101 0505 0808 0404 0405 0110 2127
Pop13, 0606 1213 0404 0408 0305 0412 0103 0505 1012 0808 0505 0205 2133
Pop13, 0406 0522 0404 0317 0405 1215 0103 0404 1013 0208 0406 0307 3238
Pop13, 0606 1516 0404 0517 0406 0404 0101 0505 0308 0208 0404 0202 1139
Pop13, 0606 0221 0405 0309 0405 1112 0103 0405 0808 0208 0505 0710 3138
Pop13, 0606 0202 0711 0411 0406 0411 0101 0405 0308 0208 0405 0307 1432
Pop13, 0606 1222 0404 0309 0303 1215 0101 0404 1012 0202 0406 0507 3036
Pop13, 0606 0218 0404 0517 0506 0511 0101 0505 0808 0204 0404 0110 2433
Pop13, 0606 0208 0405 0809 0303 0411 0103 0505 0208 0208 0205 0202 2130
Pop13, 0606 0213 0404 0609 0306 0405 0103 0505 0810 1314 0405 0307 2932
Pop13, 0606 0216 0404 0204 0305 0911 0303 0405 0812 0808 0505 0710 0909
Pop13, 0606 0202 0407 0510 0404 1111 0103 0405 0408 0813 0506 0207 1521
Pop13, 0606 0215 0409 0407 0404 0511 0101 0405 0412 0202 0505 0707 2727
Pop13, 0606 1213 0404 0115 0306 1115 0101 0405 0208 0204 0406 0707 2136
Pop
Pop14, 0606 0207 0411 1115 0606 1111 0101 0505 0404 0808 0505 0202 2829
Pop14, 0606 0208 0404 0507 0306 0511 0103 0205 0412 0809 0405 1010 2125
Pop14, 0607 0722 0411 1515 0606 0411 0103 0505 0404 0808 0506 0202 3134
Pop14, 0107 0212 0411 0505 0304 0810 0303 0505 0304 0208 0405 0207 2038
Pop14, 0306 1212 0404 0509 0306 0411 0303 0405 0404 0808 0505 0203 1838
Pop14, 0106 1222 0404 0416 0405 0513 0105 0405 0408 0208 0505 0307 2933
Pop14, 0606 1114 0405 0517 0406 0815 0305 0405 0303 0208 0406 0207 3139
Pop14, 0606 0809 0405 0711 0606 0411 0101 0405 0408 0208 0606 0507 2535
Pop14, 0408 0208 0404 0717 0406 0912 0303 0404 0308 0508 0506 0203 2729
Pop14, 0606 0214 0409 0606 0405 0911 0103 0404 0810 0410 0405 0707 1221
Pop14, 0607 1214 0409 0910 0306 0505 0101 0405 0304 0202 0505 0202 1231
Pop14, 0606 1213 0409 0305 0305 0404 0101 0405 0313 0213 0506 0707 2132
Pop14, 0608 0214 0407 0707 0304 1212 0103 0404 0304 0810 0505 0203 2936
Pop14, 0606 0812 0404 0309 0406 1111 0103 0405 0408 0208 0505 0203 2437
Pop14, 0607 0512 0511 0306 0406 1111 0103 0304 0203 0208 0407 0707 3839
Pop14, 0506 0217 0411 0911 0606 0411 0103 0404 0410 0808 0505 0202 2934
Pop14, 0506 0210 0204 0809 0306 0511 0103 0405 0410 0808 0405 0205 3140
Pop14, 0606 0714 0709 0313 0405 1113 0101 0405 0204 0913 0404 0308 0411
Pop14, 0606 0822 0404 0617 0306 1112 0101 0205 0408 0813 0406 1010 2531
Pop14, 0606 0222 0409 0506 0406 1116 0101 0405 0412 0808 0506 0207 2739
Pop14, 0606 0509 0405 1115 0304 0411 0103 0405 0813 0208 0606 0505 1933
Pop14, 0606 0211 0405 1015 0406 0815 0103 0405 0310 0208 0406 0207 3139
Pop14, 0606 0216 0405 0516 0305 0511 0103 0405 0808 0810 0505 0305 2140
Pop14, 0606 1222 0405 0513 0505 0506 0303 0405 0812 0208 0405 0405 2705
Pop14, 0607 0712 0204 0514 0303 0416 0103 0505 0812 0408 0506 0210 3340
Pop14, 0106 0208 0407 0709 0406 0409 0101 0405 0303 0508 0505 0204 2729
Pop14, 0606 0814 0404 0715 0306 0512 0103 0404 0304 0210 0405 0203 3135
Pop14, 0606 0811 0404 0405 0304 0416 0103 0405 0310 0808 0506 0207 0732
Pop14, 0606 0213 0404 0205 0303 1111 0101 0405 0304 0404 0405 0710 2734
Pop14, 0606 0522 0404 0209 0405 1119 0101 0505 0310 0808 0606 0307 3339
Pop14, 0506 0207 0411 0309 0606 0411 0101 0505 0210 0808 0405 0202 3134
Pop14, 0606 1115 0404 0317 0506 1111 0103 0202 0408 0208 0405 0205 3032
Pop14, 0606 1622 0409 0407 0406 0416 0103 0505 0810 0208 0405 0203 2437
Pop14, 0606 0717 0411 0309 0406 1111 0103 0405 0210 0808 0405 0202 2934
Pop14, 0606 0202 0911 0715 0606 0411 0101 0405 0304 0808 0406 0202 0729
Pop14, 0606 0722 0409 0209 0405 1111 0303 0304 0305 0808 0406 0707 1731
Pop14, 0606 0514 0411 0717 0506 1111 0103 0404 0313 0808 0404 0202 2337
Pop14, 0606 0209 0409 0309 0506 0512 0102 0405 0213 0202 0506 0205 1727
Pop14, 0606 1012 0204 0510 0506 0411 0103 0305 0308 0208 0505 0707 1530
Pop
Pop15, 0202 0212 0722 1318 0405 0411 0103 0204 0408 0202 0405 0210 1437
Pop15, 0607 1213 0713 0303 0506 0311 0103 0405 0510 0808 0205 0210 3134
Pop15, 0606 0816 0420 1010 0606 0515 0103 0505 0408 0208 0306 0304 3131
Pop15, 0606 0516 0412 0204 0303 1115 0303 0505 0615 0408 0406 0507 2027
Pop15, 0606 1518 0418 0810 0404 0811 0304 0505 0912 0202 0506 0507 2632
Pop15, 0506 0812 0419 0910 0406 0511 0303 0505 0404 0208 0406 0203 2232
Pop15, 0607 1220 0713 0303 0303 0411 0303 0505 0505 0208 0505 1010 1831
Pop15, 0606 1215 0415 0506 0303 1212 0101 0404 0808 0808 0405 0707 2639
Pop15, 0606 1112 0513 0303 0405 1111 0105 0405 0408 0208 0405 0207 3739
Pop15, 0606 0202 0913 0306 0405 0413 0101 0405 0608 0208 0205 0307 3434
Pop15, 0606 1223 0413 0305 0306 0812 0103 0405 0312 0202 0405 0305 3034
Pop15, 0606 0522 0425 1818 0406 1111 0103 0404 0203 0202 0405 0305 3334
Pop15, 0606 1522 0419 0909 0406 0516 0303 0405 0813 0808 0405 0307 2234
Pop15, 0606 1212 0424 1717 0406 0611 0103 0405 0409 0308 0205 0203 1418
Pop15, 0106 1416 0413 0304 0406 0312 0103 0505 0508 0202 0505 0305 0822
Pop15, 0202 1010 0412 0204 0406 1111 0303 0202 0812 0202 0506 0305 2525
Pop15, 0606 0208 0419 0909 0506 0811 0103 0405 0404 0209 0206 0207 3339
Pop15, 0507 0207 0419 0921 0307 1112 0101 0304 0309 0208 0404 0207 2837
Pop15, 0106 1621 0715 0515 0304 1213 0103 0405 0408 0211 0406 0202 2230
Pop15, 0606 0210 0413 0304 0404 0916 0103 0405 0813 0207 0505 0207 1833
Pop15, 0606 1112 0414 0415 0306 0811 0303 0505 0304 0208 0405 0202 0526
Pop15, 0607 0222 0413 0304 0506 0411 0101 0505 0404 0408 0404 0505 1319
Pop15, 0606 1222 0415 0506 0606 0811 0303 0405 0208 0208 0506 0305 0422
Pop15, 0606 1718 0413 0305 0304 1113 0101 0405 0410 0208 0406 0306 1125
Pop15, 0606 0212 0423 1415 0406 1116 0103 0405 0305 0214 0404 0205 1833
Pop15, 0505 0614 0416 0617 0506 1119 0103 0505 0812 0205 0506 0208 2139
Pop15, 0606 0222 0418 0809 0406 0405 0303 0505 0308 0508 0204 0205 3233
Pop15, 0606 1215 0420 1017 0405 0511 0101 0305 0311 0205 0205 0307 3339
Pop15, 0606 0710 0421 1115 0606 0911 0103 0505 0811 0208 0505 0102 1822
Pop15, 0507 0222 0416 0616 0606 1113 0303 0505 0310 0208 0405 0505 1818
Pop15, 0506 0215 0415 0517 0305 1111 0101 0405 0204 0808 0506 0307 3140
Pop15, 0606 0517 0419 0914 0306 0411 0103 0405 0313 0208 0404 0707 2222
Pop15, 0606 0207 0419 0913 0606 1111 0303 0404 0208 0208 0406 0507 1820
Pop15, 0606 1122 0413 0307 0305 1111 0103 0405 0505 0202 0405 0708 2939
Pop15, 0106 0213 0415 0509 0305 0811 0103 0505 0408 0808 0204 0205 2834
Pop15, 0202 1122 0417 0715 0406 0511 0103 0405 0404 0214 0405 0207 3333
Pop15, 0606 0216 0413 0308 0505 0511 0103 0405 0210 0212 0506 0707 0438
Pop15, 0606 1220 0420 1015 0305 0411 0103 0505 0308 0808 0406 0305 2139
Pop15, 0606 0518 0413 0305 0306 1113 0101 0404 0408 0208 0505 0304 3033
Pop15, 0606 0202 0413 0305 0506 1111 0303 0505 0813 0812 0405 0203 1326
Pop15, 0306 1215 0412 0213 0304 0513 0103 0404 0408 0205 0406 0410 2628
Pop15, 0707 0222 0514 0413 0506 0813 0303 0505 0408 0202 0405 0210 3134
Pop15, 0607 0202 0414 0417 0506 0411 0103 0405 0508 0811 0506 0207 1626
Pop15, 0607 0913 0420 1015 0305 1111 0303 0505 0308 0208 0505 0507 1130
Pop15, 0506 1222 0415 0510 0506 1111 0101 0204 0203 0208 0505 0307 2229
Pop15, 0606 0215 0413 0305 0305 0405 0101 0405 0409 0208 0408 0307 2231
Pop15, 0106 0222 0413 0309 0506 1112 0303 0405 0308 0205 0406 0202 3333
Pop15, 0606 1422 0719 0914 0303 1111 0303 0505 0408 0202 0505 0507 2026
Pop15, 0606 1622 0417 0717 0505 1111 0303 0405 0308 0909 0407 0205 3339
Pop15, 0106 0212 0414 0409 0406 0411 0103 0405 0910 0208 0506 0208 2639

## Sheet: Ind. order
Ind. order	Pop
Mu6	1
Mu7	1
Mu8	1
Mu9	1
Mu10	1
Mu11	1
Mu12	1
Mu13	1
Mu14	1
Mu15	1
Mu16	1
Mu17	1
Mu18	1
Mu19	1
Mu20	1
Mu21	1
Mu22	1
Mu23	1
Mu24	1
Mu25	1
Mu26	1
Mu27	1
Mu28	1
Mu29	1
Mu30	1
Mu31	1
Mu32	1
Mu33	1
Mu34	1
Mu35(2)	1
Mu36	1
Mu37	1
Mu38	1
Mu39	1
Mu40	1
Mu41	1
Mu42	1
Mu43	1
Mu44	1
Md1	2
Md2	2
Md3	2
Md4	2
Md5	2
Md6	2
Md7	2
Md8	2
Md9	2
Md10	2
Md11	2
Md12	2
Md13	2
Md14	2
Md15	2
Md16	2
Md17	2
Md18	2
Md19	2
Md20	2
Md21(2)	2
Md22	2
Md23	2
Md24	2
Md25	2
Md26	2
Md27	2
Md28	2
Md29	2
Md30	2
Md31	2
Md32	2
Md33	2
Md34	2
Md35	2
Md36	2
Md37	2
Md38	2
Md39	2
Md40	2
Md41	2
Md42	2
Md43	2
Md44	2
Md45	2
Md46	2
Md47	2
Md48	2
Md49	2
Md50	2
Pg1	3
Pg2	3
Pg3	3
Pg4	3
Pg5	3
Pg6	3
Pg7	3
Pg8	3
Pg9	3
Pg10	3
Pg11	3
Pg12	3
Pg13	3
Pg14	3
Pg15	3
Pg16	3
Pg17	3
Pg18	3
Pg19	3
Pg20	3
Pg21	3
Pg22	3
Pg23	3
Pg24	3
Pg25	3
Pg26	3
Pg27	3
Pg28	3
Pg29	3
Pg30	3
Pg31	3
Pg32	3
Pg33	3
Pg34	3
Pg35	3
Pg36	3
Pg37	3
Pg38	3
Pg39	3
Pg40	3
Pg41	3
Pg42	3
Pg43	3
Pg44	3
Pg45	3
Pg46	3
Pd2	4
Pd3	4
Pd4	4
Pd5	4
Pd6	4
Pd7	4
Pd8	4
Pd9	4
Pd10(2)	4
Pd11	4
Pd12	4
Pd13	4
Pd14	4
Pd15	4
Pd16	4
Pd17	4
Pd18	4
Pd19	4
Pd20	4
Pd21	4
Pd22	4
Pd23	4
Pd24	4
Pd25	4
Pd26	4
Pd27	4
Pd28	4
Pd29	4
Pd30	4
Pd31	4
Pd32	4
Pd33	4
Pd34	4
Pd35	4
Pd36	4
Pd37	4
Pd38	4
Pd39	4
Pd40	4
Pd41	4
Pd42	4
Pd43	4
Pd44	4
Pd45	4
Pdl1	5
Pdl2	5
Pdl3	5
Pdl4	5
Pdl5(2)	5
Pdl6	5
Pdl7(2)	5
Pdl8	5
Pdl9	5
Pdl10	5
Pdl11	5
Pdl12	5
Pdl13	5
Pdl14	5
Pdl15	5
Pdl16	5
Pdl17	5
Pdl18	5
Pdl19	5
Pdl20	5
Pdl21	5
Pdl22	5
Pdl23	5
Pdl24	5
Pdl25	5
Pdl26	5
Pdl27	5
Pdl28	5
Pdl29	5
Pdl30	5
Pdl31	5
Pdl32	5
Pdl33	5
Pdl34	5
Pdl35	5
Pdl36	5
Pdl37	5
Pdl38	5
Pdl39	5
Pdl40	5
Pdl41	5
Pdl42	5
Pdl43	5
Pdl44	5
Pdl45	5
Gd1	6
Gd2	6
Gd3	6
Gd4	6
Gd5	6
Gd6	6
Gd7	6
Gd8	6
Gd9	6
Gd10	6
Gd11	6
Gu1	6
Gu2	6
Wd1	7
Wd2	7
Wd3	7
Wd4	7
Wd5	7
Wd6	7
Wd7	7
Wd8	7
Wd9	7
Wd10	7
Wd11	7
Wd12	7
Wd13	7
Wd14	7
Wd15	7
Wd16	7
Wd17	7
Wd18	7
Wd19	7
Wd20	7
Wd21	7
Wd22	7
Wd23	7
T-P1	8
T-P2	8
T-P3	8
T-P4	8
T-P5	8
T-P7	8
T-P8	8
T-P9	8
T-P10	8
T-P11	8
T-P12	8
T-P13	8
T-P14	8
T-P15	8
T-P16	8
T-P17	8
T-P19	8
T-P21	8
T-P22	8
T-P23	8
T-P24	8
T-P25	8
T-P26	8
T-P27	8
T-P28	8
T-P29	8
T-P30	8
T-P31	8
T-P32	8
T-P33	8
T-P34	8
T-P35	8
T-P36	8
T-P37	8
T-P38	8
T-P39	8
T-P40	8
T-P41	8
T-P42	8
T-P43	8
T-P45	8
T-P46	8
T-P47	8
T-P48	8
T-P49	8
T-P50	8
T-P51	8
T-P52	8
T-P53	8
T-P54	8
T-P55	8
T-P56	8
T-P57	8
T-P58	8
T-P59	8
T-P60	8
T-P61	8
T-P62	8
T-P63	8
T-P64	8
T-P65	8
T-P66	8
T-P67	8
T-P68	8
T-P69	8
18Mc2	9
18Mc3	9
18Mc4	9
18Mc5	9
18Mc6	9
18Mc7	9
18Mc8	9
18Mc9	9
18Mc10	9
18Mc11	9
18Mc12	9
18Mc13	9
18Mc14	9
18Mc15	9
18Mc16	9
18Mc17	9
18Mc18	9
18Mc19	9
18Mc20	9
18Mc21	9
18Mc22	9
18Mc23	9
18Mc24	9
18Mc25	9
18Mc26	9
18Mc27	9
18Mc28	9
18Mc29	9
18Mu1	10
18Mu2	10
18Mu3	10
18Mu4	10
18Mu5	10
18Mu6	10
18Mu7	10
18Mu8	10
18Mu9	10
18Mu10	10
18Mu11	10
18Mu12	10
18Mu13	10
18Mu14	10
18Mu15	10
18Mu16	10
18Mu17	10
18Mu18	10
18Mu19	10
18Mu20	10
18Mu21	10
18Mu22	10
18Mu23	10
18Mu24	10
18Mu25	10
18Mu26	10
18Mu27	10
18Mu28	10
18Mu29	10
18Mu30	10
18Mu31	10
18Mu32	10
18Mu33	10
18Mu34	10
18Md1	11
18Md2	11
18Md3	11
18Md4	11
18Md5	11
18Md6	11
18Md7	11
18Md8	11
18Md9	11
18Md10	11
18Md11	11
18Md12	11
18Md13	11
18Md14	11
18Md15	11
18Md16	11
18Md17	11
18Md18	11
18Md19	11
18Md20	11
18Md21	11
18Md22	11
18Md23	11
18Md24	11
18Md25	11
18Md26	11
18Md27	11
18Md28	11
18Md29	11
18Md30	11
18Md31	11
18Md32	11
18Md33	11
18Md34	11
18Md35	11
18Md36	11
18Pg1	12
18Pg2	12
18Pg3	12
18Pg4	12
18Pg5	12
18Pg6	12
18Pg7	12
18Pg8	12
18Pg9	12
18Pg10	12
18Pg11	12
18Pg12	12
18Pg13	12
18Pg14	12
18Pg15	12
18Pg16	12
18Pg17	12
18Pg18	12
18Pg19	12
18Pg20	12
18Pg21	12
18Pg22	12
18Pg23	12
18Pg24	12
18Pg25	12
18Pg26	12
18Pg27	12
18Pg28	12
18Pg29	12
18Pg30	12
18Pg31	12
18Pg32	12
18Pg33	12
18Pg34	12
18Pg35	12
18Pg36	12
18Pg37	12
18Pg38	12
18Pg39	12
18Pg40	12
18Pg41	12
18Pg42	12
18Pg43	12
18Pg44	12
18Pg45	12
18Pd1	13
18Pd2	13
18Pd3	13
18Pd4	13
18Pd5	13
18Pd6	13
18Pd7	13
18Pd8	13
18Pd9	13
18Pd10	13
18Pd11	13
18Pd12	13
18Pd13	13
18Pd14	13
18Pd15	13
18Pd16	13
18Pd17	13
18Pd18	13
18Pd19	13
18Pd20	13
18Pd21	13
18Pd22	13
18PdI1	14
18PdI2	14
18PdI3	14
18PdI4	14
18PdI5	14
18PdI6	14
18PdI7	14
18PdI8	14
18PdI10	14
18PdI11	14
18PdI12	14
18PdI13	14
18PdI14	14
18PdI15	14
18PdI16	14
18PdI17	14
18PdI18	14
18PdI19	14
18PdI20	14
18PdI21	14
18PdI22	14
18PdI23	14
18PdI24	14
18PdI25	14
18PdI26	14
18PdI27	14
18PdI28	14
18PdI29	14
18PdI30	14
18PdI31	14
18PdI32	14
18PdI33	14
18PdI34	14
18PdI35	14
18PdI36	14
18PdI37	14
18PdI38	14
18PdI39	14
18PdI40	14
TPa	15
TPa	15
TPa	15
TPa	15
TPa	15
TPa	15
TPa	15
TPa	15
TPa	15
TPa	15
TPa	15
TPa	15
TPa	15
TPa	15
TPa	15
TPa	15
TPa	15
TPa	15
TPa	15
TPa	15
TPa	15
TPa	15
TPa	15
TPa	15
TPa	15
TPa	15
TPa	15
TPa	15
TPa	15
TPa	15
TPa	15
TPa	15
TPa	15
TPa	15
TPa	15
TPa	15
TPa	15
TPa	15
TPa	15
TPa	15
TPa	15
TPa	15
TPa	15
TPa	15
TPa	15
TPa	15
TPa	15
TPa	15
TPa	15
TPa	15
