# Supplementary material for: Evidence of unidirectional gene flow in a fragmented population of Salmo trutta L
Source: Sci Rep. 2021 Dec 3;11:23417. doi: 10.1038/s41598-021-02975-9 (PMC8642411; doi:10.1038/s41598-021-02975-9)
Supplement: Supplementary file 8 — Supplementary Information 8. [file 41598_2021_2975_MOESM8_ESM.xlsx]

## Sheet: S3
Table S3. Genotypes for 144 individuals of sea trout from the Parsęta river basin genotyped with Salmo trutta 5K SNP microarray
Sample	Pop	Locus_1		Locus_2		Locus_3		Locus_4		Locus_5		Locus_6		Locus_7		Locus_8		Locus_9		Locus_10		Locus_11		Locus_12		Locus_13		Locus_14		Locus_15		Locus_16		Locus_17		Locus_18		Locus_19		Locus_20		Locus_21		Locus_22		Locus_23		Locus_24
TP1_	Pop1	3	3	3	1	3	2	3	3	1	2	3	3	3	3	3	3	3	3	3	2	3	3	1	1	1	2	3	1	1	3	3	3	1	3	3	3	3	1	3	2	3	2	1	1	3	1	3	1
TP1_	Pop1	3	3	3	1	3	2	3	3	1	2	3	3	3	3	3	3	3	3	3	2	3	3	1	1	1	2	3	1	1	3	3	3	1	3	3	3	3	1	3	2	3	2	1	1	3	1	3	1
TP35_	Pop1	3	3	3	1	3	2	3	3	3	2	3	3	3	3	3	3	3	3	3	2	1	3	3	3	3	2	3	2	1	3	3	3	2	3	3	3	3	3	1	2	3	2	1	1	1	3	3	3
TP35_	Pop1	3	3	3	1	3	2	3	3	3	2	3	3	3	3	3	3	3	3	3	2	1	3	3	3	3	2	3	2	1	3	3	3	2	3	3	3	3	3	1	2	3	2	1	1	1	3	3	3
TP3_	Pop1	3	3	3	1	3	2	1	3	3	2	3	3	3	3	1	3	3	3	3	2	3	3	3	3	3	1	3	1	3	1	3	1	2	3	3	3	3	1	1	1	1	2	1	1	3	1	3	3
TP3_	Pop1	3	3	3	1	3	2	1	3	3	2	3	3	3	3	1	3	3	3	3	2	3	3	3	3	3	1	3	1	3	1	3	1	2	3	3	3	3	1	1	1	1	2	1	1	3	1	3	3
TP34_	Pop1	3	3	3	3	3	2	3	3	1	2	3	3	3	3	1	3	3	3	1	2	1	3	3	3	1	2	3	1	1	3	3	1	2	1	3	3	3	1	3	1	3	2	1	2	1	3	3	3
TP34_	Pop1	3	3	3	3	3	2	3	3	1	2	3	3	3	3	1	3	3	3	1	2	1	3	3	3	1	2	3	1	1	3	3	1	2	1	3	3	3	1	3	1	3	2	1	2	1	3	3	3
TP5_	Pop1	3	3	3	1	3	2	3	3	3	1	3	3	3	3	1	3	3	3	3	1	3	3	1	3	1	2	3	1	1	3	3	3	1	3	3	3	1	3	1	1	1	2	1	2	1	1	1	1
TP5_	Pop1	3	3	3	1	3	2	3	3	3	1	3	3	3	3	1	3	3	3	3	1	3	3	1	3	1	2	3	1	1	3	3	3	1	3	3	3	1	3	1	1	1	2	1	2	1	1	1	1
TP6_	Pop1	3	1	3	1	3	2	3	3	3	2	3	3	3	3	3	3	3	3	3	1	1	3	3	3	3	1	3	1	1	3	3	3	2	1	1	3	3	1	1	2	1	2	1	1	1	1	3	3
TP6_	Pop1	3	1	3	1	3	2	3	3	3	2	3	3	3	3	3	3	3	3	3	1	1	3	3	3	3	1	3	1	1	3	3	3	2	1	1	3	3	1	1	2	1	2	1	1	1	1	3	3
TP7_	Pop1	3	3	3	1	3	2	1	3	3	2	3	3	3	1	3	3	3	3	3	2	1	3	3	3	1	1	3	1	1	3	3	3	2	3	3	3	3	3	1	2	3	2	1	1	1	1	3	3
TP7_	Pop1	3	3	3	1	3	2	1	3	3	2	3	3	3	1	3	3	3	3	3	2	1	3	3	3	1	1	3	1	1	3	3	3	2	3	3	3	3	3	1	2	3	2	1	1	1	1	3	3
TP8_	Pop1	3	3	3	3	3	2	1	3	3	2	3	3	3	3	3	1	3	3	3	1	1	3	3	1	1	1	3	1	3	3	3	3	1	3	3	3	3	1	3	1	1	2	1	1	3	3	3	1
TP8_	Pop1	3	3	3	3	3	2	1	3	3	2	3	3	3	3	3	1	3	3	3	1	1	3	3	1	1	1	3	1	3	3	3	3	1	3	3	3	3	1	3	1	1	2	1	1	3	3	3	1
TP9_	Pop1	3	3	3	3	3	2	3	3	3	2	3	3	1	3	1	3	3	3	3	1	3	3	3	3	1	1	3	1	3	3	3	3	1	3	3	3	1	3	3	2	3	2	1	2	1	1	3	1
TP9_	Pop1	3	3	3	3	3	2	3	3	3	2	3	3	1	3	1	3	3	3	3	1	3	3	3	3	1	1	3	1	3	3	3	3	1	3	3	3	1	3	3	2	3	2	1	2	1	1	3	1
TP10_	Pop1	3	3	3	1	1	2	1	3	3	1	3	3	3	3	1	3	3	3	3	2	1	3	3	3	1	2	3	1	3	3	3	3	2	1	3	3	3	1	1	1	3	2	1	1	1	1	3	1
TP10_	Pop1	3	3	3	1	1	2	1	3	3	1	3	3	3	3	1	3	3	3	3	2	1	3	3	3	1	2	3	1	3	3	3	3	2	1	3	3	3	1	1	1	3	2	1	1	1	1	3	1
TP11_	Pop1	1	3	3	3	3	2	3	3	3	2	3	3	3	3	1	3	3	3	3	1	3	3	3	3	1	1	3	1	3	3	3	3	2	3	3	3	3	1	1	1	3	2	3	1	3	1	3	3
TP11_	Pop1	1	3	3	3	3	2	3	3	3	2	3	3	3	3	1	3	3	3	3	1	3	3	3	3	1	1	3	1	3	3	3	3	2	3	3	3	3	1	1	1	3	2	3	1	3	1	3	3
TP12_	Pop1	3	3	3	3	3	2	3	3	1	1	3	3	3	3	1	3	3	3	3	2	3	3	3	3	3	2	3	1	1	3	3	3	2	3	1	3	1	1	3	1	3	2	1	2	1	1	3	3
TP12_	Pop1	3	3	3	3	3	2	3	3	1	1	3	3	3	3	1	3	3	3	3	2	3	3	3	3	3	2	3	1	1	3	3	3	2	3	1	3	1	1	3	1	3	2	1	2	1	1	3	3
TP13_	Pop1	3	1	3	3	3	2	3	3	3	2	3	3	1	3	3	3	3	1	3	2	3	3	3	1	1	2	1	1	1	3	3	3	2	3	3	3	3	3	3	2	1	2	1	2	1	1	3	3
TP13_	Pop1	3	1	3	3	3	2	3	3	3	2	3	3	1	3	3	3	3	1	3	2	3	3	3	1	1	2	1	1	1	3	3	3	2	3	3	3	3	3	3	2	1	2	1	2	1	1	3	3
TP14_	Pop1	3	3	3	3	3	2	1	3	3	1	3	3	3	3	1	3	1	3	3	2	1	3	3	3	1	1	3	1	1	3	3	1	2	3	3	3	3	3	3	1	3	2	1	1	3	1	3	3
TP14_	Pop1	3	3	3	3	3	2	1	3	3	1	3	3	3	3	1	3	1	3	3	2	1	3	3	3	1	1	3	1	1	3	3	1	2	3	3	3	3	3	3	1	3	2	1	1	3	1	3	3
TP15_	Pop1	3	3	3	3	3	1	3	3	1	1	3	3	3	3	1	3	3	3	3	2	3	3	3	3	3	1	1	2	3	1	3	3	1	1	3	3	3	3	3	2	3	2	1	2	1	1	3	1
TP15_	Pop1	3	3	3	3	3	1	3	3	1	1	3	3	3	3	1	3	3	3	3	2	3	3	3	3	3	1	1	2	3	1	3	3	1	1	3	3	3	3	3	2	3	2	1	2	1	1	3	1
TP16_	Pop1	3	3	3	3	3	2	3	3	1	1	3	3	3	3	3	3	3	3	3	1	1	3	3	1	1	1	3	1	3	1	1	3	2	3	3	3	1	1	3	2	3	2	1	1	1	1	3	3
TP16_	Pop1	3	3	3	3	3	2	3	3	1	1	3	3	3	3	3	3	3	3	3	1	1	3	3	1	1	1	3	1	3	1	1	3	2	3	3	3	1	1	3	2	3	2	1	1	1	1	3	3
TP33_	Pop1	3	3	3	3	3	2	3	3	3	2	3	3	3	3	1	3	3	3	3	2	1	3	3	3	3	2	3	1	3	3	3	3	2	3	1	3	1	1	3	2	1	2	1	2	3	1	3	1
TP33_	Pop1	3	3	3	3	3	2	3	3	3	2	3	3	3	3	1	3	3	3	3	2	1	3	3	3	3	2	3	1	3	3	3	3	2	3	1	3	1	1	3	2	1	2	1	2	3	1	3	1
TP32_	Pop1	3	3	3	3	1	2	3	3	3	1	3	3	1	3	1	3	3	3	3	2	3	3	3	1	3	1	3	1	3	1	3	3	1	3	3	3	3	3	3	2	3	2	1	1	3	1	3	3
TP32_	Pop1	3	3	3	3	1	2	3	3	3	1	3	3	1	3	1	3	3	3	3	2	3	3	3	1	3	1	3	1	3	1	3	3	1	3	3	3	3	3	3	2	3	2	1	1	3	1	3	3
TP19_	Pop1	3	3	3	3	3	2	1	3	3	2	3	3	3	3	1	3	3	3	3	1	3	3	3	3	1	2	3	1	1	3	3	1	2	3	3	3	3	1	3	2	3	2	1	1	3	1	3	1
TP19_	Pop1	3	3	3	3	3	2	1	3	3	2	3	3	3	3	1	3	3	3	3	1	3	3	3	3	1	2	3	1	1	3	3	1	2	3	3	3	3	1	3	2	3	2	1	1	3	1	3	1
TP20_	Pop1	3	1	3	1	3	1	3	3	3	2	3	3	3	3	1	3	3	3	3	2	3	3	3	3	3	2	3	1	3	3	3	3	1	1	3	3	3	1	3	1	3	2	1	2	1	1	3	3
TP20_	Pop1	3	1	3	1	3	1	3	3	3	2	3	3	3	3	1	3	3	3	3	2	3	3	3	3	3	2	3	1	3	3	3	3	1	1	3	3	3	1	3	1	3	2	1	2	1	1	3	3
TP21_	Pop1	3	3	3	1	3	2	3	3	3	2	3	3	3	3	3	3	3	3	3	2	1	3	3	3	1	2	3	1	1	3	3	3	2	1	3	3	3	3	3	2	3	1	1	1	1	1	3	1
TP21_	Pop1	3	3	3	1	3	2	3	3	3	2	3	3	3	3	3	3	3	3	3	2	1	3	3	3	1	2	3	1	1	3	3	3	2	1	3	3	3	3	3	2	3	1	1	1	1	1	3	1
TP22_	Pop1	3	3	3	3	1	2	3	3	3	2	3	3	3	1	1	3	1	3	3	2	3	3	3	3	3	2	3	1	1	3	3	1	1	3	3	3	3	3	3	1	1	2	1	1	1	3	3	1
TP22_	Pop1	3	3	3	3	1	2	3	3	3	2	3	3	3	1	1	3	1	3	3	2	3	3	3	3	3	2	3	1	1	3	3	1	1	3	3	3	3	3	3	1	1	2	1	1	1	3	3	1
TP23_	Pop1	1	1	3	1	3	2	1	3	3	1	3	3	1	3	3	1	3	3	3	2	1	3	3	3	1	1	3	1	1	3	3	3	1	3	3	3	3	3	3	2	1	2	1	1	1	3	1	3
TP23_	Pop1	1	1	3	1	3	2	1	3	3	1	3	3	1	3	3	1	3	3	3	2	1	3	3	3	1	1	3	1	1	3	3	3	1	3	3	3	3	3	3	2	1	2	1	1	1	3	1	3
TP24_	Pop1	3	3	3	3	3	1	1	3	3	2	3	3	3	3	1	3	3	3	3	2	3	3	3	3	1	2	3	1	1	3	3	1	2	3	3	3	3	1	3	1	1	2	1	1	3	1	3	3
TP24_	Pop1	3	3	3	3	3	1	1	3	3	2	3	3	3	3	1	3	3	3	3	2	3	3	3	3	1	2	3	1	1	3	3	1	2	3	3	3	3	1	3	1	1	2	1	1	3	1	3	3
TP25_	Pop1	1	1	3	1	3	2	3	3	1	2	3	3	3	3	1	1	3	3	3	1	1	3	3	1	1	2	3	1	1	3	3	3	2	3	1	3	3	3	3	2	3	1	3	1	1	3	3	3
TP25_	Pop1	1	1	3	1	3	2	3	3	1	2	3	3	3	3	1	1	3	3	3	1	1	3	3	1	1	2	3	1	1	3	3	3	2	3	1	3	3	3	3	2	3	1	3	1	1	3	3	3
TP26_	Pop1	3	3	3	3	3	2	3	3	3	1	3	3	3	3	3	3	3	3	3	2	1	3	3	3	1	1	3	1	1	3	3	3	2	1	3	3	3	1	3	1	3	2	1	1	1	1	3	1
TP26_	Pop1	3	3	3	3	3	2	3	3	3	1	3	3	3	3	3	3	3	3	3	2	1	3	3	3	1	1	3	1	1	3	3	3	2	1	3	3	3	1	3	1	3	2	1	1	1	1	3	1
TP27_	Pop1	3	3	3	3	3	2	1	3	1	2	3	3	3	3	3	3	3	3	3	2	1	3	3	3	3	2	3	1	1	3	3	3	2	3	1	3	3	1	3	2	1	2	1	1	1	1	3	1
TP27_	Pop1	3	3	3	3	3	2	1	3	1	2	3	3	3	3	3	3	3	3	3	2	1	3	3	3	3	2	3	1	1	3	3	3	2	3	1	3	3	1	3	2	1	2	1	1	1	1	3	1
TP28_	Pop1	3	3	3	1	3	2	3	3	1	1	3	3	3	3	1	3	3	3	3	1	3	3	3	1	1	2	1	1	3	3	3	1	2	3	3	3	3	3	3	2	1	2	1	2	3	3	3	3
TP28_	Pop1	3	3	3	1	3	2	3	3	1	1	3	3	3	3	1	3	3	3	3	1	3	3	3	1	1	2	1	1	3	3	3	1	2	3	3	3	3	3	3	2	1	2	1	2	3	3	3	3
TP29_	Pop1	3	3	3	3	3	2	3	3	1	2	3	3	3	3	3	3	3	3	3	2	1	3	3	1	1	2	3	1	1	3	3	1	2	3	3	3	3	1	3	2	1	2	1	1	1	1	3	1
TP29_	Pop1	3	3	3	3	3	2	3	3	1	2	3	3	3	3	3	3	3	3	3	2	1	3	3	1	1	2	3	1	1	3	3	1	2	3	3	3	3	1	3	2	1	2	1	1	1	1	3	1
TP30_	Pop1	3	1	3	3	3	2	3	3	3	1	3	3	1	3	1	3	3	3	3	2	3	3	3	1	3	2	3	1	1	3	3	3	1	3	3	3	3	3	3	2	1	2	1	1	1	3	3	1
TP30_	Pop1	3	1	3	3	3	2	3	3	3	1	3	3	1	3	1	3	3	3	3	2	3	3	3	1	3	2	3	1	1	3	3	3	1	3	3	3	3	3	3	2	1	2	1	1	1	3	3	1
TP31_	Pop1	3	3	3	1	3	2	3	3	1	1	3	3	3	3	1	3	1	1	3	1	3	3	3	3	3	2	3	1	3	3	3	1	2	3	3	3	3	1	3	2	1	2	1	1	3	1	3	1
TP31_	Pop1	3	3	3	1	3	2	3	3	1	1	3	3	3	3	1	3	1	1	3	1	3	3	3	3	3	2	3	1	3	3	3	1	2	3	3	3	3	1	3	2	1	2	1	1	3	1	3	1
TP42_	Pop1	3	3	3	3	3	2	3	3	1	2	3	3	1	3	1	1	3	3	1	2	3	3	3	3	3	2	3	1	1	3	3	1	2	3	3	3	1	3	3	1	3	2	1	1	3	1	3	1
TP42_	Pop1	3	3	3	3	3	2	3	3	1	2	3	3	1	3	1	1	3	3	1	2	3	3	3	3	3	2	3	1	1	3	3	1	2	3	3	3	1	3	3	1	3	2	1	1	3	1	3	1
TP43_	Pop1	3	1	3	3	3	2	3	3	1	2	3	3	3	3	3	3	1	3	3	2	1	3	3	1	3	2	3	1	1	3	3	3	2	3	3	3	3	1	3	1	3	1	1	2	1	1	3	1
TP43_	Pop1	3	1	3	3	3	2	3	3	1	2	3	3	3	3	3	3	1	3	3	2	1	3	3	1	3	2	3	1	1	3	3	3	2	3	3	3	3	1	3	1	3	1	1	2	1	1	3	1
TP45_	Pop1	3	3	3	3	3	2	3	3	1	2	3	3	3	3	3	3	3	3	3	2	1	3	3	3	3	2	3	1	3	3	3	3	2	3	3	3	3	1	3	2	3	2	1	1	3	1	3	1
TP45_	Pop1	3	3	3	3	3	2	3	3	1	2	3	3	3	3	3	3	3	3	3	2	1	3	3	3	3	2	3	1	3	3	3	3	2	3	3	3	3	1	3	2	3	2	1	1	3	1	3	1
TP46_	Pop1	3	1	3	1	3	2	1	3	1	1	3	3	3	3	1	3	3	3	3	2	1	3	3	3	1	1	1	1	1	3	3	1	2	3	3	3	3	1	3	2	3	2	1	1	3	3	3	3
TP46_	Pop1	3	1	3	1	3	2	1	3	1	1	3	3	3	3	1	3	3	3	3	2	1	3	3	3	1	1	1	1	1	3	3	1	2	3	3	3	3	1	3	2	3	2	1	1	3	3	3	3
TP47_	Pop1	3	3	3	3	3	2	3	3	3	2	3	3	1	3	1	3	3	3	3	1	1	3	3	1	1	2	3	1	1	1	3	3	2	3	3	3	3	3	3	2	3	2	1	1	1	1	3	1
TP47_	Pop1	3	3	3	3	3	2	3	3	3	2	3	3	1	3	1	3	3	3	3	1	1	3	3	1	1	2	3	1	1	1	3	3	2	3	3	3	3	3	3	2	3	2	1	1	1	1	3	1
TP62_	Pop1	3	3	3	3	3	2	3	3	3	2	3	3	1	3	3	3	1	3	3	2	1	3	3	3	1	1	3	1	3	3	3	3	1	3	1	3	3	3	3	2	3	2	1	1	1	1	3	3
TP62_	Pop1	3	3	3	3	3	2	3	3	3	2	3	3	1	3	3	3	1	3	3	2	1	3	3	3	1	1	3	1	3	3	3	3	1	3	1	3	3	3	3	2	3	2	1	1	1	1	3	3
TP64_	Pop1	3	3	3	3	3	2	3	3	3	1	3	3	3	3	1	3	3	1	3	2	1	3	3	3	3	2	3	2	3	3	3	1	1	3	3	3	3	3	3	1	3	2	1	1	1	3	3	1
TP64_	Pop1	3	3	3	3	3	2	3	3	3	1	3	3	3	3	1	3	3	1	3	2	1	3	3	3	3	2	3	2	3	3	3	1	1	3	3	3	3	3	3	1	3	2	1	1	1	3	3	1
TP49_	Pop1	3	1	3	3	1	2	3	3	1	2	3	3	3	3	3	3	3	3	1	2	1	3	3	3	3	1	1	1	1	3	3	3	2	3	1	3	3	1	1	2	3	2	1	2	1	3	3	1
TP49_	Pop1	3	1	3	3	1	2	3	3	1	2	3	3	3	3	3	3	3	3	1	2	1	3	3	3	3	1	1	1	1	3	3	3	2	3	1	3	3	1	1	2	3	2	1	2	1	3	3	1
TP63_	Pop1	1	1	3	1	3	2	1	3	1	2	3	3	3	3	3	1	1	3	3	2	3	3	3	1	1	1	3	1	1	3	3	1	2	1	3	3	3	1	3	2	1	1	1	2	1	1	3	3
TP63_	Pop1	1	1	3	1	3	2	1	3	1	2	3	3	3	3	3	1	1	3	3	2	3	3	3	1	1	1	3	1	1	3	3	1	2	1	3	3	3	1	3	2	1	1	1	2	1	1	3	3
Muc2_	Pop2	3	1	3	3	1	2	3	3	1	1	3	3	3	3	1	3	3	3	3	2	1	3	1	3	1	2	3	1	1	3	3	3	2	3	3	3	3	1	3	2	3	2	1	1	1	1	3	1
Muc2_	Pop2	3	1	3	3	1	2	3	3	1	1	3	3	3	3	1	3	3	3	3	2	1	3	1	3	1	2	3	1	1	3	3	3	2	3	3	3	3	1	3	2	3	2	1	1	1	1	3	1
Muc3_	Pop2	3	3	3	3	3	2	3	3	1	1	3	3	3	3	1	3	3	3	3	1	3	3	1	1	1	2	3	1	1	3	3	3	2	3	3	3	3	1	3	2	3	1	3	1	1	3	3	3
Muc3_	Pop2	3	3	3	3	3	2	3	3	1	1	3	3	3	3	1	3	3	3	3	1	3	3	1	1	1	2	3	1	1	3	3	3	2	3	3	3	3	1	3	2	3	1	3	1	1	3	3	3
Muc4_	Pop2	1	3	3	3	3	2	1	3	1	2	3	3	1	3	1	3	3	1	3	1	1	3	3	3	1	1	3	1	1	3	3	3	2	3	3	3	1	1	3	2	1	2	3	1	1	1	3	1
Muc4_	Pop2	1	3	3	3	3	2	1	3	1	2	3	3	1	3	1	3	3	1	3	1	1	3	3	3	1	1	3	1	1	3	3	3	2	3	3	3	1	1	3	2	1	2	3	1	1	1	3	1
Muc5_	Pop2	3	1	3	3	3	2	3	3	1	2	3	3	3	3	1	3	3	1	3	2	3	3	1	3	1	2	3	1	1	3	3	3	2	1	3	3	3	3	3	1	1	1	3	1	1	3	3	3
Muc5_	Pop2	3	1	3	3	3	2	3	3	1	2	3	3	3	3	1	3	3	1	3	2	3	3	1	3	1	2	3	1	1	3	3	3	2	1	3	3	3	3	3	1	1	1	3	1	1	3	3	3
Muc8_	Pop2	1	3	3	3	3	2	3	3	1	2	3	3	1	3	1	3	3	3	3	1	1	3	1	3	1	2	3	1	1	3	3	1	2	3	3	3	3	1	3	2	3	2	3	1	1	3	3	3
Muc8_	Pop2	1	3	3	3	3	2	3	3	1	2	3	3	1	3	1	3	3	3	3	1	1	3	1	3	1	2	3	1	1	3	3	1	2	3	3	3	3	1	3	2	3	2	3	1	1	3	3	3
Muc9_	Pop2	3	3	3	3	3	2	3	3	1	2	3	3	3	3	1	1	3	3	3	2	1	3	3	3	3	2	3	1	1	3	3	3	2	3	3	3	3	1	3	2	3	2	1	1	1	1	3	1
Muc9_	Pop2	3	3	3	3	3	2	3	3	1	2	3	3	3	3	1	1	3	3	3	2	1	3	3	3	3	2	3	1	1	3	3	3	2	3	3	3	3	1	3	2	3	2	1	1	1	1	3	1
Muc10_	Pop2	1	3	3	1	3	2	1	3	1	2	3	3	3	3	1	3	3	3	3	1	1	3	3	3	1	1	3	1	1	3	3	1	2	3	3	3	3	1	3	2	1	2	3	1	1	3	3	3
Muc10_	Pop2	1	3	3	1	3	2	1	3	1	2	3	3	3	3	1	3	3	3	3	1	1	3	3	3	1	1	3	1	1	3	3	1	2	3	3	3	3	1	3	2	1	2	3	1	1	3	3	3
Muc11_	Pop2	1	3	3	3	3	2	3	3	1	2	3	3	1	3	1	3	3	3	3	1	1	3	3	3	3	2	3	1	1	3	3	1	2	3	3	3	3	1	3	2	1	2	3	1	1	1	3	3
Muc11_	Pop2	1	3	3	3	3	2	3	3	1	2	3	3	1	3	1	3	3	3	3	1	1	3	3	3	3	2	3	1	1	3	3	1	2	3	3	3	3	1	3	2	1	2	3	1	1	1	3	3
Muc15_	Pop2	3	3	3	1	3	2	1	3	1	1	3	3	3	3	1	3	3	3	3	1	3	3	3	3	1	2	3	1	1	1	3	3	2	3	3	3	1	3	3	1	3	2	3	1	1	1	3	3
Muc15_	Pop2	3	3	3	1	3	2	1	3	1	1	3	3	3	3	1	3	3	3	3	1	3	3	3	3	1	2	3	1	1	1	3	3	2	3	3	3	1	3	3	1	3	2	3	1	1	1	3	3
Muc19_	Pop2	3	1	3	3	3	2	3	3	3	2	3	3	1	3	1	3	3	1	3	1	1	3	1	3	1	2	3	1	1	3	3	3	2	3	3	3	3	1	3	2	1	2	1	1	1	3	3	1
Muc19_	Pop2	3	1	3	3	3	2	3	3	3	2	3	3	1	3	1	3	3	1	3	1	1	3	1	3	1	2	3	1	1	3	3	3	2	3	3	3	3	1	3	2	1	2	1	1	1	3	3	1
Muc21_	Pop2	3	3	3	1	3	2	3	3	3	2	3	3	3	3	1	3	3	3	3	2	1	3	3	3	3	2	3	1	1	3	3	3	2	3	3	3	3	1	3	2	1	1	1	1	1	3	3	1
Muc21_	Pop2	3	3	3	1	3	2	3	3	3	2	3	3	3	3	1	3	3	3	3	2	1	3	3	3	3	2	3	1	1	3	3	3	2	3	3	3	3	1	3	2	1	1	1	1	1	3	3	1
Muc22_	Pop2	1	3	3	1	3	2	3	3	1	1	3	3	1	3	3	3	3	1	3	1	1	3	1	3	1	2	3	1	1	3	3	3	2	3	3	3	1	1	3	2	1	2	3	1	1	3	3	1
Muc22_	Pop2	1	3	3	1	3	2	3	3	1	1	3	3	1	3	3	3	3	1	3	1	1	3	1	3	1	2	3	1	1	3	3	3	2	3	3	3	1	1	3	2	1	2	3	1	1	3	3	1
Muc23_	Pop2	1	3	3	3	3	2	1	3	1	2	3	3	1	3	1	3	3	3	3	1	1	3	1	3	1	1	3	1	1	3	3	3	2	3	3	3	1	1	3	2	1	2	3	1	1	1	3	1
Muc23_	Pop2	1	3	3	3	3	2	1	3	1	2	3	3	1	3	1	3	3	3	3	1	1	3	1	3	1	1	3	1	1	3	3	3	2	3	3	3	1	1	3	2	1	2	3	1	1	1	3	1
17Mu10_	Pop3	1	3	3	3	3	2	1	3	1	2	3	3	3	3	1	3	3	3	3	1	1	3	3	1	1	1	3	1	1	3	3	3	2	3	3	3	3	1	3	2	1	2	1	1	1	3	3	1
17Mu10_	Pop3	1	3	3	3	3	2	1	3	1	2	3	3	3	3	1	3	3	3	3	1	1	3	3	1	1	1	3	1	1	3	3	3	2	3	3	3	3	1	3	2	1	2	1	1	1	3	3	1
17Mu11_	Pop3	3	3	3	1	1	2	3	3	1	2	3	3	3	3	1	1	3	3	3	2	3	3	3	1	1	2	3	1	1	1	3	3	2	1	3	3	3	1	3	2	1	1	1	1	1	3	1	1
17Mu11_	Pop3	3	3	3	1	1	2	3	3	1	2	3	3	3	3	1	1	3	3	3	2	3	3	3	1	1	2	3	1	1	1	3	3	2	1	3	3	3	1	3	2	1	1	1	1	1	3	1	1
17Mu20_	Pop3	3	1	3	1	3	2	3	3	1	2	3	3	1	3	1	3	3	1	3	2	1	3	3	3	1	2	3	1	1	3	3	3	2	1	3	3	3	1	3	2	1	1	3	1	1	3	3	1
17Mu20_	Pop3	3	1	3	1	3	2	3	3	1	2	3	3	1	3	1	3	3	1	3	2	1	3	3	3	1	2	3	1	1	3	3	3	2	1	3	3	3	1	3	2	1	1	3	1	1	3	3	1
17Mu22_	Pop3	3	1	3	1	3	2	3	3	1	2	3	3	1	3	1	3	3	3	3	2	1	3	1	3	3	2	3	1	1	3	3	3	2	1	3	3	3	1	3	1	1	2	3	1	1	3	3	1
17Mu22_	Pop3	3	1	3	1	3	2	3	3	1	2	3	3	1	3	1	3	3	3	3	2	1	3	1	3	3	2	3	1	1	3	3	3	2	1	3	3	3	1	3	1	1	2	3	1	1	3	3	1
17Mu23_	Pop3	3	1	3	1	3	2	3	3	1	2	3	3	1	3	1	3	3	3	3	2	1	3	1	3	3	2	3	1	1	3	3	3	2	1	3	3	3	1	3	1	1	2	3	1	1	3	3	1
17Mu23_	Pop3	3	1	3	1	3	2	3	3	1	2	3	3	1	3	1	3	3	3	3	2	1	3	1	3	3	2	3	1	1	3	3	3	2	1	3	3	3	1	3	1	1	2	3	1	1	3	3	1
17Mu24_	Pop3	3	3	3	1	3	2	3	3	3	2	3	3	3	3	1	3	3	3	3	1	1	3	1	3	1	2	3	1	1	3	3	1	2	1	3	3	3	1	3	2	3	2	3	1	1	3	3	3
17Mu24_	Pop3	3	3	3	1	3	2	3	3	3	2	3	3	3	3	1	3	3	3	3	1	1	3	1	3	1	2	3	1	1	3	3	1	2	1	3	3	3	1	3	2	3	2	3	1	1	3	3	3
17Mu25_	Pop3	3	3	3	3	1	2	1	3	3	2	3	3	3	3	1	3	3	1	3	1	1	3	3	3	1	2	1	1	3	1	3	1	2	3	3	3	3	1	3	2	3	2	3	1	1	3	3	3
17Mu25_	Pop3	3	3	3	3	1	2	1	3	3	2	3	3	3	3	1	3	3	1	3	1	1	3	3	3	1	2	1	1	3	1	3	1	2	3	3	3	3	1	3	2	3	2	3	1	1	3	3	3
17Mu26_	Pop3	3	1	3	3	3	2	1	3	1	2	3	3	1	3	1	3	3	3	3	2	1	3	1	1	1	1	3	1	1	3	3	3	2	3	3	3	3	1	3	2	3	2	3	1	1	1	3	3
17Mu26_	Pop3	3	1	3	3	3	2	1	3	1	2	3	3	1	3	1	3	3	3	3	2	1	3	1	1	1	1	3	1	1	3	3	3	2	3	3	3	3	1	3	2	3	2	3	1	1	1	3	3
17Mu27_	Pop3	3	3	3	3	3	2	3	3	3	2	3	3	3	3	1	3	3	3	3	2	1	3	3	3	3	2	3	1	1	3	3	3	2	3	3	3	1	3	3	2	1	2	3	1	1	3	3	3
17Mu27_	Pop3	3	3	3	3	3	2	3	3	3	2	3	3	3	3	1	3	3	3	3	2	1	3	3	3	3	2	3	1	1	3	3	3	2	3	3	3	1	3	3	2	1	2	3	1	1	3	3	3
17Mu28_	Pop3	3	3	3	1	3	2	1	3	1	1	3	3	3	3	1	3	3	1	3	2	1	3	3	1	1	2	3	1	3	1	3	3	2	1	3	3	1	1	3	2	3	2	3	1	1	3	3	3
17Mu28_	Pop3	3	3	3	1	3	2	1	3	1	1	3	3	3	3	1	3	3	1	3	2	1	3	3	1	1	2	3	1	3	1	3	3	2	1	3	3	1	1	3	2	3	2	3	1	1	3	3	3
17Mu29_	Pop3	3	3	3	1	3	2	1	3	1	2	3	3	3	3	1	3	3	3	3	1	1	3	3	3	1	2	3	1	3	1	3	3	2	1	3	3	1	1	3	2	3	2	3	1	1	1	3	1
17Mu29_	Pop3	3	3	3	1	3	2	1	3	1	2	3	3	3	3	1	3	3	3	3	1	1	3	3	3	1	2	3	1	3	1	3	3	2	1	3	3	1	1	3	2	3	2	3	1	1	1	3	1
17Mu30_	Pop3	1	3	3	3	3	2	3	3	1	1	3	3	3	3	3	3	3	1	3	2	1	3	1	3	1	2	3	1	3	1	3	1	2	3	3	3	1	1	3	2	3	2	1	1	1	3	1	3
17Mu30_	Pop3	1	3	3	3	3	2	3	3	1	1	3	3	3	3	3	3	3	1	3	2	1	3	1	3	1	2	3	1	3	1	3	1	2	3	3	3	1	1	3	2	3	2	1	1	1	3	1	3
17Mu31_	Pop3	3	3	3	1	3	2	3	3	1	2	3	3	1	3	1	3	3	1	3	1	3	3	1	3	1	2	3	1	1	3	3	3	2	1	3	3	1	1	3	2	1	2	3	1	1	3	3	1
17Mu31_	Pop3	3	3	3	1	3	2	3	3	1	2	3	3	1	3	1	3	3	1	3	1	3	3	1	3	1	2	3	1	1	3	3	3	2	1	3	3	1	1	3	2	1	2	3	1	1	3	3	1
17Mu32_	Pop3	3	3	3	3	3	2	3	3	1	2	3	3	3	3	1	3	3	3	3	2	3	3	1	1	3	2	3	1	3	3	3	1	2	3	3	3	1	3	3	2	1	2	3	1	1	3	3	3
17Mu32_	Pop3	3	3	3	3	3	2	3	3	1	2	3	3	3	3	1	3	3	3	3	2	3	3	1	1	3	2	3	1	3	3	3	1	2	3	3	3	1	3	3	2	1	2	3	1	1	3	3	3
17Mu33_	Pop3	3	3	1	3	3	2	1	3	1	2	3	3	3	3	1	3	3	3	3	2	3	3	3	3	3	1	3	1	1	3	3	3	2	1	3	3	1	3	3	2	3	2	1	1	1	1	3	1
17Mu33_	Pop3	3	3	1	3	3	2	1	3	1	2	3	3	3	3	1	3	3	3	3	2	3	3	3	3	3	1	3	1	1	3	3	3	2	1	3	3	1	3	3	2	3	2	1	1	1	1	3	1
17Mu34_	Pop3	1	3	3	3	3	2	1	3	1	1	3	3	3	3	1	3	3	1	3	1	1	3	1	3	3	2	3	1	1	1	3	1	2	3	3	3	1	1	3	2	3	1	3	1	1	3	3	1
17Mu34_	Pop3	1	3	3	3	3	2	1	3	1	1	3	3	3	3	1	3	3	1	3	1	1	3	1	3	3	2	3	1	1	1	3	1	2	3	3	3	1	1	3	2	3	1	3	1	1	3	3	1
17Mu35_	Pop3	3	1	3	3	3	2	3	3	3	2	3	3	3	3	1	3	3	3	3	2	1	3	3	3	3	2	3	1	1	3	3	1	1	3	3	3	3	3	3	2	3	2	3	1	1	3	1	3
17Mu35_	Pop3	3	1	3	3	3	2	3	3	3	2	3	3	3	3	1	3	3	3	3	2	1	3	3	3	3	2	3	1	1	3	3	1	1	3	3	3	3	3	3	2	3	2	3	1	1	3	1	3
17Mu36_	Pop3	3	3	3	3	3	2	3	3	3	1	3	3	3	3	1	3	3	3	3	2	1	3	3	3	3	2	3	1	1	3	3	3	2	1	3	3	3	1	3	2	3	2	3	1	1	1	3	3
17Mu36_	Pop3	3	3	3	3	3	2	3	3	3	1	3	3	3	3	1	3	3	3	3	2	1	3	3	3	3	2	3	1	1	3	3	3	2	1	3	3	3	1	3	2	3	2	3	1	1	1	3	3
17Mu37_	Pop3	3	1	3	1	3	2	3	3	1	2	3	3	1	3	1	3	3	3	3	2	1	3	1	3	1	2	3	1	1	3	3	1	2	3	3	3	1	1	3	2	3	2	1	1	1	3	3	3
17Mu37_	Pop3	3	1	3	1	3	2	3	3	1	2	3	3	1	3	1	3	3	3	3	2	1	3	1	3	1	2	3	1	1	3	3	1	2	3	3	3	1	1	3	2	3	2	1	1	1	3	3	3
17Mu38_	Pop3	3	3	3	3	3	2	1	3	1	2	3	3	3	3	1	3	3	3	3	2	1	3	1	3	3	1	3	1	3	1	3	1	2	3	3	3	3	1	3	2	3	2	1	1	1	3	3	3
17Mu38_	Pop3	3	3	3	3	3	2	1	3	1	2	3	3	3	3	1	3	3	3	3	2	1	3	1	3	3	1	3	1	3	1	3	1	2	3	3	3	3	1	3	2	3	2	1	1	1	3	3	3
17Mu39_	Pop3	3	3	3	3	3	2	1	3	1	2	3	3	3	1	1	3	3	3	3	2	3	3	1	3	1	1	3	1	3	3	3	3	2	3	3	3	3	3	3	2	3	2	3	1	1	3	3	3
17Mu39_	Pop3	3	3	3	3	3	2	1	3	1	2	3	3	3	1	1	3	3	3	3	2	3	3	1	3	1	1	3	1	3	3	3	3	2	3	3	3	3	3	3	2	3	2	3	1	1	3	3	3
17Mu40_	Pop3	3	3	3	3	3	2	3	3	1	2	3	3	3	3	1	3	3	1	3	2	3	3	1	3	1	2	3	1	1	3	3	1	2	3	3	3	1	1	3	2	3	2	3	1	1	3	3	3
17Mu40_	Pop3	3	3	3	3	3	2	3	3	1	2	3	3	3	3	1	3	3	1	3	2	3	3	1	3	1	2	3	1	1	3	3	1	2	3	3	3	1	1	3	2	3	2	3	1	1	3	3	3
17Mu14_	Pop3	1	1	3	3	3	2	1	3	1	2	3	3	1	3	1	3	3	1	3	2	1	3	3	3	3	2	3	1	1	1	3	3	2	3	3	3	3	1	3	2	1	2	3	1	1	3	1	1
17Mu14_	Pop3	1	1	3	3	3	2	1	3	1	2	3	3	1	3	1	3	3	1	3	2	1	3	3	3	3	2	3	1	1	1	3	3	2	3	3	3	3	1	3	2	1	2	3	1	1	3	1	1
17Mu18_	Pop3	1	1	3	1	3	2	1	3	1	1	3	3	3	3	1	3	3	3	3	2	1	3	1	3	1	2	3	1	1	3	3	3	2	3	3	3	1	1	3	2	1	2	3	1	1	3	3	1
17Mu18_	Pop3	1	1	3	1	3	2	1	3	1	1	3	3	3	3	1	3	3	3	3	2	1	3	1	3	1	2	3	1	1	3	3	3	2	3	3	3	1	1	3	2	1	2	3	1	1	3	3	1
Md1_	Pop4	3	1	1	1	3	1	1	3	3	2	3	3	3	3	3	3	3	3	3	2	1	1	3	3	3	1	3	1	1	1	3	1	2	3	1	3	3	3	3	2	3	2	1	1	1	3	3	1
Md1_	Pop4	3	1	1	1	3	1	1	3	3	2	3	3	3	3	3	3	3	3	3	2	1	1	3	3	3	1	3	1	1	1	3	1	2	3	1	3	3	3	3	2	3	2	1	1	1	3	3	1
Md2_	Pop4	3	3	3	3	3	2	3	3	1	1	3	3	3	3	1	3	3	1	3	1	3	3	3	3	1	2	3	1	1	3	3	1	2	1	3	3	1	1	3	2	1	2	1	1	1	3	3	3
Md2_	Pop4	3	3	3	3	3	2	3	3	1	1	3	3	3	3	1	3	3	1	3	1	3	3	3	3	1	2	3	1	1	3	3	1	2	1	3	3	1	1	3	2	1	2	1	1	1	3	3	3
Md3_	Pop4	1	3	3	3	3	2	1	3	1	2	3	3	3	3	1	3	1	3	3	2	1	3	3	3	3	1	3	1	1	3	3	1	1	3	3	3	3	1	3	1	1	2	1	1	3	3	3	3
Md3_	Pop4	1	3	3	3	3	2	1	3	1	2	3	3	3	3	1	3	1	3	3	2	1	3	3	3	3	1	3	1	1	3	3	1	1	3	3	3	3	1	3	1	1	2	1	1	3	3	3	3
Md4_	Pop4	3	3	3	3	3	2	3	1	1	2	3	3	3	3	1	3	3	3	3	2	1	3	1	3	1	2	3	1	3	1	3	1	2	3	3	3	3	1	3	1	1	1	3	1	1	1	3	3
Md4_	Pop4	3	3	3	3	3	2	3	1	1	2	3	3	3	3	1	3	3	3	3	2	1	3	1	3	1	2	3	1	3	1	3	1	2	3	3	3	3	1	3	1	1	1	3	1	1	1	3	3
Md5_	Pop4	3	3	3	3	3	2	3	3	1	2	3	3	3	3	1	3	3	3	3	2	3	3	1	3	1	2	3	1	1	1	3	3	2	3	3	3	1	1	3	1	3	2	1	1	1	1	3	3
Md5_	Pop4	3	3	3	3	3	2	3	3	1	2	3	3	3	3	1	3	3	3	3	2	3	3	1	3	1	2	3	1	1	1	3	3	2	3	3	3	1	1	3	1	3	2	1	1	1	1	3	3
Md6_	Pop4	3	1	3	1	3	1	1	3	3	2	3	3	3	3	1	3	3	3	3	2	3	3	3	3	1	1	3	1	1	3	3	1	1	1	3	3	1	1	3	2	3	2	1	1	1	3	3	1
Md6_	Pop4	3	1	3	1	3	1	1	3	3	2	3	3	3	3	1	3	3	3	3	2	3	3	3	3	1	1	3	1	1	3	3	1	1	1	3	3	1	1	3	2	3	2	1	1	1	3	3	1
Md7_	Pop4	3	3	3	3	3	2	3	3	1	2	3	3	3	3	1	3	3	3	3	2	3	3	3	3	3	2	3	1	1	1	3	3	2	1	3	3	1	1	3	1	3	1	1	1	1	3	3	3
Md7_	Pop4	3	3	3	3	3	2	3	3	1	2	3	3	3	3	1	3	3	3	3	2	3	3	3	3	3	2	3	1	1	1	3	3	2	1	3	3	1	1	3	1	3	1	1	1	1	3	3	3
Md8_	Pop4	3	3	3	1	3	2	1	3	3	1	3	3	3	3	3	3	1	3	3	2	1	3	3	3	1	1	3	1	1	3	3	3	2	3	3	3	3	1	3	2	3	2	1	1	3	1	3	1
Md8_	Pop4	3	3	3	1	3	2	1	3	3	1	3	3	3	3	3	3	1	3	3	2	1	3	3	3	1	1	3	1	1	3	3	3	2	3	3	3	3	1	3	2	3	2	1	1	3	1	3	1
Md9_	Pop4	3	1	3	1	3	2	1	3	3	2	3	3	3	3	1	3	3	3	3	1	3	1	3	1	3	1	3	1	1	3	1	3	1	3	3	3	3	3	3	2	3	1	1	1	3	1	3	1
Md9_	Pop4	3	1	3	1	3	2	1	3	3	2	3	3	3	3	1	3	3	3	3	1	3	1	3	1	3	1	3	1	1	3	1	3	1	3	3	3	3	3	3	2	3	1	1	1	3	1	3	1
Md10_	Pop4	3	1	3	1	3	2	1	3	3	2	3	3	3	3	1	3	3	3	3	1	3	3	3	3	1	1	3	1	1	3	3	3	1	3	3	3	1	3	3	2	3	2	1	1	1	1	1	1
Md10_	Pop4	3	1	3	1	3	2	1	3	3	2	3	3	3	3	1	3	3	3	3	1	3	3	3	3	1	1	3	1	1	3	3	3	1	3	3	3	1	3	3	2	3	2	1	1	1	1	1	1
Md11_	Pop4	1	3	3	1	1	2	1	3	3	2	3	3	3	3	1	3	3	3	3	2	3	3	3	3	1	2	3	1	1	3	3	1	2	3	3	3	3	1	3	1	3	1	1	1	1	3	3	1
Md11_	Pop4	1	3	3	1	1	2	1	3	3	2	3	3	3	3	1	3	3	3	3	2	3	3	3	3	1	2	3	1	1	3	3	1	2	3	3	3	3	1	3	1	3	1	1	1	1	3	3	1
Md12_	Pop4	3	3	3	1	1	2	1	3	3	2	3	3	3	3	1	3	3	3	3	2	3	3	3	3	1	2	3	1	1	3	3	1	2	3	3	3	3	1	3	1	3	1	1	1	1	3	3	1
Md12_	Pop4	3	3	3	1	1	2	1	3	3	2	3	3	3	3	1	3	3	3	3	2	3	3	3	3	1	2	3	1	1	3	3	1	2	3	3	3	3	1	3	1	3	1	1	1	1	3	3	1
Md13_	Pop4	3	1	3	3	3	2	3	3	1	2	3	3	3	3	1	3	3	1	3	2	3	3	1	3	1	2	3	1	1	1	3	3	2	3	3	3	1	3	3	2	1	1	3	1	1	1	3	3
Md13_	Pop4	3	1	3	3	3	2	3	3	1	2	3	3	3	3	1	3	3	1	3	2	3	3	1	3	1	2	3	1	1	1	3	3	2	3	3	3	1	3	3	2	1	1	3	1	1	1	3	3
Md14_	Pop4	3	1	3	1	3	2	1	3	3	2	3	3	3	3	1	3	3	3	3	2	1	3	3	3	3	2	3	1	1	3	3	3	2	1	1	3	3	1	3	1	1	2	1	1	3	3	3	3
Md14_	Pop4	3	1	3	1	3	2	1	3	3	2	3	3	3	3	1	3	3	3	3	2	1	3	3	3	3	2	3	1	1	3	3	3	2	1	1	3	3	1	3	1	1	2	1	1	3	3	3	3
Md16_	Pop4	1	3	3	3	3	2	3	3	3	2	3	3	3	3	1	1	3	3	3	2	1	3	3	3	3	2	1	1	3	3	3	3	1	3	3	3	3	3	3	2	1	1	3	1	3	1	3	3
Md16_	Pop4	1	3	3	3	3	2	3	3	3	2	3	3	3	3	1	1	3	3	3	2	1	3	3	3	3	2	1	1	3	3	3	3	1	3	3	3	3	3	3	2	1	1	3	1	3	1	3	3
Md45_	Pop4	3	1	3	1	3	2	3	3	3	1	3	3	3	3	3	3	1	3	3	2	3	3	3	3	3	2	3	1	1	1	3	1	2	3	1	3	3	3	3	2	1	2	1	1	3	1	3	3
Md45_	Pop4	3	1	3	1	3	2	3	3	3	1	3	3	3	3	3	3	1	3	3	2	3	3	3	3	3	2	3	1	1	1	3	1	2	3	1	3	3	3	3	2	1	2	1	1	3	1	3	3
Md18_	Pop4	3	1	3	3	3	2	3	3	3	1	3	3	3	3	1	3	3	3	1	2	1	3	3	3	1	2	3	1	3	3	3	1	1	1	3	3	1	3	3	2	3	2	1	2	3	1	3	3
Md18_	Pop4	3	1	3	3	3	2	3	3	3	1	3	3	3	3	1	3	3	3	1	2	1	3	3	3	1	2	3	1	3	3	3	1	1	1	3	3	1	3	3	2	3	2	1	2	3	1	3	3
Md19_	Pop4	3	1	3	3	3	2	3	3	1	2	3	3	3	3	3	3	3	3	3	2	1	3	3	1	3	2	3	2	1	3	3	3	2	1	3	3	3	3	3	2	3	2	1	1	1	3	3	3
Md19_	Pop4	3	1	3	3	3	2	3	3	1	2	3	3	3	3	3	3	3	3	3	2	1	3	3	1	3	2	3	2	1	3	3	3	2	1	3	3	3	3	3	2	3	2	1	1	1	3	3	3
Md20_	Pop4	3	1	3	3	3	2	3	3	3	1	3	3	3	3	3	3	3	3	1	2	3	3	3	1	3	2	1	1	1	3	3	1	2	1	3	3	3	1	1	2	3	2	3	1	3	1	3	3
Md20_	Pop4	3	1	3	3	3	2	3	3	3	1	3	3	3	3	3	3	3	3	1	2	3	3	3	1	3	2	1	1	1	3	3	1	2	1	3	3	3	1	1	2	3	2	3	1	3	1	3	3
Md21_	Pop4	1	3	3	3	3	2	3	3	3	1	3	3	1	3	3	3	3	3	3	2	1	3	3	3	1	2	3	1	1	3	3	3	2	1	3	3	3	3	3	2	3	2	1	1	1	1	3	3
Md21_	Pop4	1	3	3	3	3	2	3	3	3	1	3	3	1	3	3	3	3	3	3	2	1	3	3	3	1	2	3	1	1	3	3	3	2	1	3	3	3	3	3	2	3	2	1	1	1	1	3	3
Md22_	Pop4	3	3	3	3	3	2	3	3	3	2	3	3	3	3	1	3	3	3	3	2	3	3	3	3	1	2	3	1	3	3	3	1	1	1	3	3	1	1	3	2	1	2	3	1	3	1	3	1
Md22_	Pop4	3	3	3	3	3	2	3	3	3	2	3	3	3	3	1	3	3	3	3	2	3	3	3	3	1	2	3	1	3	3	3	1	1	1	3	3	1	1	3	2	1	2	3	1	3	1	3	1
Md23_	Pop4	3	1	3	3	3	2	1	3	3	1	3	3	3	1	1	3	3	3	3	2	3	3	3	3	1	2	3	1	3	3	3	3	2	3	3	3	3	3	3	2	3	2	1	1	1	1	3	3
Md23_	Pop4	3	1	3	3	3	2	1	3	3	1	3	3	3	1	1	3	3	3	3	2	3	3	3	3	1	2	3	1	3	3	3	3	2	3	3	3	3	3	3	2	3	2	1	1	1	1	3	3
Md24_	Pop4	3	3	3	1	3	2	3	3	3	1	3	3	3	3	1	3	1	3	3	2	3	3	3	3	1	2	3	1	1	3	3	3	2	3	3	3	3	3	3	2	1	2	1	1	1	3	3	3
Md24_	Pop4	3	3	3	1	3	2	3	3	3	1	3	3	3	3	1	3	1	3	3	2	3	3	3	3	1	2	3	1	1	3	3	3	2	3	3	3	3	3	3	2	1	2	1	1	1	3	3	3
Md25_	Pop4	1	1	3	1	3	2	3	3	3	2	3	3	3	3	1	3	3	3	1	2	1	3	3	3	3	2	1	1	1	3	3	3	1	3	3	3	3	3	3	1	1	1	3	1	1	1	3	3
Md25_	Pop4	1	1	3	1	3	2	3	3	3	2	3	3	3	3	1	3	3	3	1	2	1	3	3	3	3	2	1	1	1	3	3	3	1	3	3	3	3	3	3	1	1	1	3	1	1	1	3	3
Md26_	Pop4	3	3	3	3	3	2	3	3	3	1	3	3	3	3	3	1	3	3	3	2	1	3	3	3	1	2	3	1	1	3	3	3	2	3	3	3	3	3	3	2	1	2	1	1	1	1	3	3
Md26_	Pop4	3	3	3	3	3	2	3	3	3	1	3	3	3	3	3	1	3	3	3	2	1	3	3	3	1	2	3	1	1	3	3	3	2	3	3	3	3	3	3	2	1	2	1	1	1	1	3	3
Md49_	Pop4	3	1	3	3	3	1	1	3	3	2	3	3	3	3	1	3	3	3	3	1	1	3	3	3	1	1	3	1	1	3	3	1	1	1	1	3	3	1	3	2	1	1	3	1	1	1	3	1
Md49_	Pop4	3	1	3	3	3	1	1	3	3	2	3	3	3	3	1	3	3	3	3	1	1	3	3	3	1	1	3	1	1	3	3	1	1	1	1	3	3	1	3	2	1	1	3	1	1	1	3	1
Md29_	Pop4	3	1	3	3	3	2	3	3	3	2	3	3	3	3	1	1	3	3	3	2	1	3	3	3	1	2	1	1	1	3	3	3	2	3	3	3	3	1	3	2	3	2	1	2	3	1	3	1
Md29_	Pop4	3	1	3	3	3	2	3	3	3	2	3	3	3	3	1	1	3	3	3	2	1	3	3	3	1	2	1	1	1	3	3	3	2	3	3	3	3	1	3	2	3	2	1	2	3	1	3	1
Md50_	Pop4	3	3	3	1	3	2	3	3	3	2	3	3	3	3	3	3	3	1	3	2	3	3	3	3	3	1	1	1	1	1	3	3	1	3	1	3	3	3	3	2	1	2	1	1	3	3	3	3
Md50_	Pop4	3	3	3	1	3	2	3	3	3	2	3	3	3	3	3	3	3	1	3	2	3	3	3	3	3	1	1	1	1	1	3	3	1	3	1	3	3	3	3	2	1	2	1	1	3	3	3	3
Md31_	Pop4	3	1	3	1	3	2	1	3	1	2	3	3	3	3	1	3	3	3	3	2	3	1	1	3	1	2	3	1	1	3	3	3	2	3	3	3	3	3	3	1	3	2	1	1	1	1	3	1
Md31_	Pop4	3	1	3	1	3	2	1	3	1	2	3	3	3	3	1	3	3	3	3	2	3	1	1	3	1	2	3	1	1	3	3	3	2	3	3	3	3	3	3	1	3	2	1	1	1	1	3	1
Md32_	Pop4	3	1	3	3	3	2	1	3	1	1	3	3	3	3	1	3	3	3	3	2	1	3	3	3	1	2	3	2	3	3	3	3	2	1	1	3	3	1	3	2	3	2	1	1	1	3	3	1
Md32_	Pop4	3	1	3	3	3	2	1	3	1	1	3	3	3	3	1	3	3	3	3	2	1	3	3	3	1	2	3	2	3	3	3	3	2	1	1	3	3	1	3	2	3	2	1	1	1	3	3	1
Md33_	Pop4	3	3	3	1	3	2	1	3	3	2	3	3	3	3	3	3	3	1	3	2	3	3	3	3	3	2	3	1	1	3	3	3	2	1	1	3	3	1	1	2	3	2	1	2	3	3	3	1
Md33_	Pop4	3	3	3	1	3	2	1	3	3	2	3	3	3	3	3	3	3	1	3	2	3	3	3	3	3	2	3	1	1	3	3	3	2	1	1	3	3	1	1	2	3	2	1	2	3	3	3	1
Md34_	Pop4	3	1	3	3	3	2	1	3	3	2	3	3	3	3	1	3	3	3	3	2	3	3	3	3	1	1	3	1	1	3	3	1	2	3	3	3	3	1	3	2	3	2	3	1	3	1	3	3
Md34_	Pop4	3	1	3	3	3	2	1	3	3	2	3	3	3	3	1	3	3	3	3	2	3	3	3	3	1	1	3	1	1	3	3	1	2	3	3	3	3	1	3	2	3	2	3	1	3	1	3	3
Md35_	Pop4	3	3	3	3	3	2	1	3	3	1	3	3	3	3	3	3	3	1	3	2	3	3	3	1	3	1	3	1	1	3	3	1	2	3	3	3	3	3	3	1	3	1	3	1	1	1	3	3
Md35_	Pop4	3	3	3	3	3	2	1	3	3	1	3	3	3	3	3	3	3	1	3	2	3	3	3	1	3	1	3	1	1	3	3	1	2	3	3	3	3	3	3	1	3	1	3	1	1	1	3	3
Md36_	Pop4	1	1	3	1	3	2	1	3	3	1	3	3	3	3	1	3	3	3	3	2	3	1	3	3	1	2	3	1	3	1	3	3	1	1	3	3	3	3	3	1	3	2	3	1	1	3	3	3
Md36_	Pop4	1	1	3	1	3	2	1	3	3	1	3	3	3	3	1	3	3	3	3	2	3	1	3	3	1	2	3	1	3	1	3	3	1	1	3	3	3	3	3	1	3	2	3	1	1	3	3	3
Md37_	Pop4	3	1	3	3	3	2	1	3	1	2	3	3	3	3	1	3	3	3	3	2	1	3	3	3	1	2	3	1	3	3	3	3	2	3	3	3	3	3	1	2	3	2	1	2	1	3	3	1
Md37_	Pop4	3	1	3	3	3	2	1	3	1	2	3	3	3	3	1	3	3	3	3	2	1	3	3	3	1	2	3	1	3	3	3	3	2	3	3	3	3	3	1	2	3	2	1	2	1	3	3	1
Md38_	Pop4	3	1	3	1	3	2	1	3	3	2	3	3	3	3	1	3	3	3	3	1	3	1	3	1	3	1	3	1	1	1	1	3	1	3	3	3	3	3	3	2	3	1	1	1	3	1	3	1
Md38_	Pop4	3	1	3	1	3	2	1	3	3	2	3	3	3	3	1	3	3	3	3	1	3	1	3	1	3	1	3	1	1	1	1	3	1	3	3	3	3	3	3	2	3	1	1	1	3	1	3	1
Md39_	Pop4	3	1	3	1	3	2	3	3	3	2	3	3	3	3	3	1	1	1	3	2	3	3	3	3	3	1	1	1	1	1	3	3	1	3	3	3	3	1	1	2	3	2	1	1	3	3	3	3
Md39_	Pop4	3	1	3	1	3	2	3	3	3	2	3	3	3	3	3	1	1	1	3	2	3	3	3	3	3	1	1	1	1	1	3	3	1	3	3	3	3	1	1	2	3	2	1	1	3	3	3	3
Md40_	Pop4	3	3	3	3	3	2	3	3	3	2	3	3	3	3	1	3	3	3	3	1	1	3	1	3	3	2	1	2	1	3	3	3	2	3	1	3	3	3	3	1	1	2	1	1	1	1	3	3
Md40_	Pop4	3	3	3	3	3	2	3	3	3	2	3	3	3	3	1	3	3	3	3	1	1	3	1	3	3	2	1	2	1	3	3	3	2	3	1	3	3	3	3	1	1	2	1	1	1	1	3	3
Md42_	Pop4	1	3	3	3	3	2	1	3	3	1	3	3	3	3	1	3	3	3	3	2	1	3	3	3	1	1	3	1	3	3	3	3	2	3	3	3	3	3	3	2	1	2	3	1	1	1	3	1
Md42_	Pop4	1	3	3	3	3	2	1	3	3	1	3	3	3	3	1	3	3	3	3	2	1	3	3	3	1	1	3	1	3	3	3	3	2	3	3	3	3	3	3	2	1	2	3	1	1	1	3	1
Md43_	Pop4	3	1	3	3	3	2	1	3	1	2	3	3	1	3	1	3	3	3	3	1	1	3	3	3	1	1	3	1	1	3	3	1	2	3	3	3	3	1	3	1	1	2	1	1	1	1	3	1
Md43_	Pop4	3	1	3	3	3	2	1	3	1	2	3	3	1	3	1	3	3	3	3	1	1	3	3	3	1	1	3	1	1	3	3	1	2	3	3	3	3	1	3	1	1	2	1	1	1	1	3	1
Md44_	Pop4	3	3	3	3	3	2	3	3	3	1	3	3	3	3	3	3	3	3	3	2	3	3	3	1	3	2	3	1	1	3	3	1	2	3	3	3	1	3	1	2	3	1	1	2	1	1	3	1
Md44_	Pop4	3	3	3	3	3	2	3	3	3	1	3	3	3	3	3	3	3	3	3	2	3	3	3	1	3	2	3	1	1	3	3	1	2	3	3	3	1	3	1	2	3	1	1	2	1	1	3	1
Md46_	Pop4	3	3	3	3	3	2	3	1	1	2	3	3	3	3	1	3	3	3	3	2	1	3	1	3	1	2	3	1	1	1	3	1	2	3	3	3	1	1	3	1	1	1	3	1	1	1	3	3
Md46_	Pop4	3	3	3	3	3	2	3	1	1	2	3	3	3	3	1	3	3	3	3	2	1	3	1	3	1	2	3	1	1	1	3	1	2	3	3	3	1	1	3	1	1	1	3	1	1	1	3	3
Md48_	Pop4	3	1	3	1	3	1	1	3	3	2	3	3	3	3	1	3	3	3	3	2	1	3	3	3	1	1	3	1	1	3	3	1	1	1	3	3	1	1	3	2	1	2	1	1	1	3	3	1
Md48_	Pop4	3	1	3	1	3	1	1	3	3	2	3	3	3	3	1	3	3	3	3	2	1	3	3	3	1	1	3	1	1	3	3	1	1	1	3	3	1	1	3	2	1	2	1	1	1	3	3	1
18md20_	Pop5	3	1	1	1	3	1	1	3	3	2	3	3	3	3	3	3	3	3	3	2	1	3	3	3	3	1	3	1	1	1	3	1	2	3	1	3	3	1	3	2	3	2	1	1	1	3	3	1
18md20_	Pop5	3	1	1	1	3	1	1	3	3	2	3	3	3	3	3	3	3	3	3	2	1	3	3	3	3	1	3	1	1	1	3	1	2	3	1	3	3	1	3	2	3	2	1	1	1	3	3	1
18md22_	Pop5	3	3	3	1	1	2	1	3	3	2	3	3	3	3	1	3	3	3	3	2	3	3	3	3	1	2	3	1	1	1	3	1	2	3	3	3	3	1	3	1	3	1	1	1	1	3	3	1
18md22_	Pop5	3	3	3	1	1	2	1	3	3	2	3	3	3	3	1	3	3	3	3	2	3	3	3	3	1	2	3	1	1	1	3	1	2	3	3	3	3	1	3	1	3	1	1	1	1	3	3	1
18md4_	Pop5	3	1	1	1	3	2	3	3	1	2	3	3	3	3	1	1	3	3	3	2	1	3	3	1	3	2	3	1	1	3	3	3	1	3	3	3	3	3	3	2	3	2	1	1	1	1	3	3
18md4_	Pop5	3	1	1	1	3	2	3	3	1	2	3	3	3	3	1	1	3	3	3	2	1	3	3	1	3	2	3	1	1	3	3	3	1	3	3	3	3	3	3	2	3	2	1	1	1	1	3	3
18md5_	Pop5	3	3	3	3	3	1	3	3	3	2	3	3	1	3	1	3	3	3	3	2	3	3	3	1	3	1	3	1	1	3	3	3	1	1	1	3	3	1	3	2	3	2	1	1	1	1	3	1
18md5_	Pop5	3	3	3	3	3	1	3	3	3	2	3	3	1	3	1	3	3	3	3	2	3	3	3	1	3	1	3	1	1	3	3	3	1	1	1	3	3	1	3	2	3	2	1	1	1	1	3	1
18md1_	Pop5	1	3	3	1	3	2	3	3	1	2	3	3	3	3	1	3	3	1	3	2	1	3	3	1	1	1	3	1	1	3	3	1	2	3	3	3	3	1	3	1	3	2	1	1	3	3	3	1
18md1_	Pop5	1	3	3	1	3	2	3	3	1	2	3	3	3	3	1	3	3	1	3	2	1	3	3	1	1	1	3	1	1	3	3	1	2	3	3	3	3	1	3	1	3	2	1	1	3	3	3	1
18md25_	Pop5	3	3	3	3	3	2	3	3	3	2	3	3	3	3	1	1	3	3	3	2	1	3	3	3	1	1	3	2	1	3	3	3	1	1	1	3	3	1	3	2	3	2	1	1	1	3	3	1
18md25_	Pop5	3	3	3	3	3	2	3	3	3	2	3	3	3	3	1	1	3	3	3	2	1	3	3	3	1	1	3	2	1	3	3	3	1	1	1	3	3	1	3	2	3	2	1	1	1	3	3	1
18md26_	Pop5	3	1	1	3	3	2	3	3	3	2	3	3	3	3	1	3	3	3	3	1	1	3	3	3	3	2	3	1	3	3	1	3	2	3	3	3	3	1	3	1	1	2	1	1	1	1	3	3
18md26_	Pop5	3	1	1	3	3	2	3	3	3	2	3	3	3	3	1	3	3	3	3	1	1	3	3	3	3	2	3	1	3	3	1	3	2	3	3	3	3	1	3	1	1	2	1	1	1	1	3	3
18md27_	Pop5	3	1	3	3	3	2	3	3	3	2	3	3	3	3	3	3	1	3	3	1	1	3	3	3	3	2	3	1	3	3	1	3	2	3	3	3	3	1	3	1	1	2	1	1	1	1	3	3
18md27_	Pop5	3	1	3	3	3	2	3	3	3	2	3	3	3	3	3	3	1	3	3	1	1	3	3	3	3	2	3	1	3	3	1	3	2	3	3	3	3	1	3	1	1	2	1	1	1	1	3	3
18md13_	Pop5	3	3	1	1	3	2	3	3	3	2	3	3	3	3	1	3	3	3	3	2	3	3	3	3	1	2	3	1	1	3	3	1	1	3	3	3	1	1	3	2	3	2	1	1	3	1	3	1
18md13_	Pop5	3	3	1	1	3	2	3	3	3	2	3	3	3	3	1	3	3	3	3	2	3	3	3	3	1	2	3	1	1	3	3	1	1	3	3	3	1	1	3	2	3	2	1	1	3	1	3	1
18md29_	Pop5	1	1	3	3	3	2	1	3	1	2	3	3	3	3	1	3	3	3	3	2	3	3	3	3	1	2	3	1	1	3	3	3	2	1	3	3	1	1	3	2	3	2	1	1	3	1	3	3
18md29_	Pop5	1	1	3	3	3	2	1	3	1	2	3	3	3	3	1	3	3	3	3	2	3	3	3	3	1	2	3	1	1	3	3	3	2	1	3	3	1	1	3	2	3	2	1	1	3	1	3	3
18md30_	Pop5	1	1	3	1	3	1	3	3	3	2	3	3	3	3	1	3	3	3	3	2	3	3	3	3	3	2	3	1	1	3	3	3	2	3	1	3	3	1	3	1	3	2	1	2	1	1	3	1
18md30_	Pop5	1	1	3	1	3	1	3	3	3	2	3	3	3	3	1	3	3	3	3	2	3	3	3	3	3	2	3	1	1	3	3	3	2	3	1	3	3	1	3	1	3	2	1	2	1	1	3	1
18md15_	Pop5	1	1	3	1	3	2	1	3	3	2	3	3	3	3	1	3	3	3	3	2	3	3	3	3	3	2	3	1	1	3	3	3	2	3	3	3	3	1	3	1	1	2	1	1	3	1	3	1
18md15_	Pop5	1	1	3	1	3	2	1	3	3	2	3	3	3	3	1	3	3	3	3	2	3	3	3	3	3	2	3	1	1	3	3	3	2	3	3	3	3	1	3	1	1	2	1	1	3	1	3	1
18md16_	Pop5	1	1	1	1	3	2	3	3	1	2	3	3	3	3	1	3	3	1	3	2	3	3	3	3	3	1	3	1	1	3	3	3	1	3	3	3	3	1	3	2	3	2	1	1	3	1	3	3
18md16_	Pop5	1	1	1	1	3	2	3	3	1	2	3	3	3	3	1	3	3	1	3	2	3	3	3	3	3	1	3	1	1	3	3	3	1	3	3	3	3	1	3	2	3	2	1	1	3	1	3	3
18md17_	Pop5	1	1	1	1	3	2	3	3	3	2	3	3	3	3	1	3	3	3	3	2	3	3	3	3	3	1	3	1	1	3	3	3	1	3	3	3	1	1	3	2	3	2	1	2	1	1	3	1
18md17_	Pop5	1	1	1	1	3	2	3	3	3	2	3	3	3	3	1	3	3	3	3	2	3	3	3	3	3	1	3	1	1	3	3	3	1	3	3	3	1	1	3	2	3	2	1	2	1	1	3	1
18md19_	Pop5	3	3	3	3	3	2	3	3	3	2	3	3	3	3	1	3	3	3	3	1	3	3	3	3	1	1	3	1	1	1	3	3	2	3	3	3	1	3	3	1	3	2	1	1	3	1	3	1
18md19_	Pop5	3	3	3	3	3	2	3	3	3	2	3	3	3	3	1	3	3	3	3	1	3	3	3	3	1	1	3	1	1	1	3	3	2	3	3	3	1	3	3	1	3	2	1	1	3	1	3	1
18md2_	Pop5	3	3	3	3	3	2	1	3	1	2	3	3	3	3	1	1	3	3	3	1	3	3	3	3	1	1	3	2	1	3	3	1	2	3	1	3	3	1	3	2	1	2	1	1	1	3	3	1
18md2_	Pop5	3	3	3	3	3	2	1	3	1	2	3	3	3	3	1	1	3	3	3	1	3	3	3	3	1	1	3	2	1	3	3	1	2	3	1	3	3	1	3	2	1	2	1	1	1	3	3	1
18md3_	Pop5	3	1	3	3	3	2	3	3	3	2	3	3	3	3	3	3	1	3	3	2	3	3	3	3	1	2	3	1	3	3	3	3	2	3	1	3	3	1	3	1	3	2	1	2	1	1	3	3
18md3_	Pop5	3	1	3	3	3	2	3	3	3	2	3	3	3	3	3	3	1	3	3	2	3	3	3	3	1	2	3	1	3	3	3	3	2	3	1	3	3	1	3	1	3	2	1	2	1	1	3	3
18md32_	Pop5	3	3	3	1	3	2	3	3	3	2	3	3	3	3	1	3	3	3	3	2	3	3	3	3	3	1	3	1	1	3	3	1	2	3	3	3	3	1	3	2	3	2	1	1	3	3	3	3
18md32_	Pop5	3	3	3	1	3	2	3	3	3	2	3	3	3	3	1	3	3	3	3	2	3	3	3	3	3	1	3	1	1	3	3	1	2	3	3	3	3	1	3	2	3	2	1	1	3	3	3	3
18md8_	Pop5	3	3	3	1	3	2	3	3	3	2	3	3	3	3	1	3	3	3	3	2	3	3	3	1	1	2	3	1	1	3	3	3	2	1	1	3	3	1	3	1	3	2	1	1	3	3	3	1
18md8_	Pop5	3	3	3	1	3	2	3	3	3	2	3	3	3	3	1	3	3	3	3	2	3	3	3	1	1	2	3	1	1	3	3	3	2	1	1	3	3	1	3	1	3	2	1	1	3	3	3	1
18md14_	Pop5	3	1	1	3	3	1	3	3	3	2	3	3	3	3	1	3	3	3	3	2	3	3	3	3	3	1	3	1	1	3	3	3	2	1	3	3	1	1	3	1	3	2	1	2	1	1	3	3
18md14_	Pop5	3	1	1	3	3	1	3	3	3	2	3	3	3	3	1	3	3	3	3	2	3	3	3	3	3	1	3	1	1	3	3	3	2	1	3	3	1	1	3	1	3	2	1	2	1	1	3	3
18md9_	Pop5	3	1	3	3	3	2	1	3	1	2	3	3	3	3	1	3	3	3	3	2	1	3	3	3	3	1	3	1	3	1	3	3	1	3	1	3	1	1	3	1	3	2	1	1	1	3	3	3
18md9_	Pop5	3	1	3	3	3	2	1	3	1	2	3	3	3	3	1	3	3	3	3	2	1	3	3	3	3	1	3	1	3	1	3	3	1	3	1	3	1	1	3	1	3	2	1	1	1	3	3	3
18md10_	Pop5	3	3	3	3	3	2	1	3	1	2	3	3	3	3	1	3	3	3	3	2	1	3	3	3	3	1	3	1	3	1	3	3	1	3	1	3	1	1	3	2	3	2	1	1	1	3	3	3
18md10_	Pop5	3	3	3	3	3	2	1	3	1	2	3	3	3	3	1	3	3	3	3	2	1	3	3	3	3	1	3	1	3	1	3	3	1	3	1	3	1	1	3	2	3	2	1	1	1	3	3	3
18md11_	Pop5	3	3	3	3	3	2	1	3	1	2	3	3	3	3	1	3	3	3	3	2	1	3	3	3	3	1	3	1	3	1	3	3	1	3	1	3	1	1	3	2	3	2	1	1	1	3	3	3
18md11_	Pop5	3	3	3	3	3	2	1	3	1	2	3	3	3	3	1	3	3	3	3	2	1	3	3	3	3	1	3	1	3	1	3	3	1	3	1	3	1	1	3	2	3	2	1	1	1	3	3	3
18md12_	Pop5	3	3	3	3	3	2	1	3	1	2	3	3	3	3	1	3	3	3	3	2	1	3	3	3	3	1	3	1	3	1	3	3	1	3	1	3	1	1	3	2	3	2	1	1	1	3	3	3
18md12_	Pop5	3	3	3	3	3	2	1	3	1	2	3	3	3	3	1	3	3	3	3	2	1	3	3	3	3	1	3	1	3	1	3	3	1	3	1	3	1	1	3	2	3	2	1	1	1	3	3	3
[truncated: 3,834 more columns]
